# Supplementary material for: Minimization of the E. coli ribosome, aided and optimized by community science
Source: Nucleic Acids Res. 2024 Jan 12;52(3):1027–42. doi: 10.1093/nar/gkad1254 (PMC10853774; doi:10.1093/nar/gkad1254)
Supplement: gkad1254_Supplemental_Files [file gkad1254_supplemental_files.zip]

Archive with 5 entries (5 files):
- (unlinked zotero Revised version) Mini-PTC Paper Supplementary data.pdf
- ce_data.zip
- Data for Fig 2 - SHAPER predictions.xlsx
- Data for Fig 4 - SHAPE reactivity of mini-PTCs.xlsx
- miniPTC.pdb
