# Supplementary material for: Minimization of the E. coli ribosome, aided and optimized by community science
Source: Nucleic Acids Res. 2024 Jan 12;52(3):1027–42. doi: 10.1093/nar/gkad1254 (PMC10853774; doi:10.1093/nar/gkad1254)
Supplement: gkad1254_Supplemental_Files [file gkad1254_supplemental_files.zip › Data for Fig 2 - SHAPER predictions.xlsx]

## Sheet: Predicted reactivity
Residue	Reactivity
C2043	0.175
C2044	0.118
C2045	0.103
G2046	0.072
C2047	0.073
G2048	0.077
G2049	0.054
C2050	0.073
A2051	0.271
A2052	0.1
G2053	0.083
A2054	0.109
C2055	0.388
G2056	0.103
G2057	0.11
A2058	0.437
A2059	0.584
A2060	0.386
G2061	0.269
A2062	0.384
C2063	0.235
C2064	0.027
C2065	0.036
C2066	0.065
G2067	0.073
U2068	0.495
A2069	0.274
A2070	0.061
A2071	0.049
C2072	0.05
C2073	0.039
U2074	0.044
U2075	0.155
U2076	0.484
A2077	0.037
C2078	0.04
U2079	0.087
A2080	0.085
U2081	0.077
A2082	0.341
G2083	0.069
C2084	0.104
U2085	0.083
U2086	0.282
G2087	0.089
A2088	0.067
C2089	0.08
A2090	0.077
C2091	0.076
A2092	0.266
A2093	0.763
A2094	0.674
A2095	0.634
G2228	0.078
U2229	0.094
G2230	0.053
U2231	0.086
C2232	0.062
U2233	0.287
G2234	0.084
G2235	0.057
U2236	0.08
G2237	0.118
G2238	0.24
G2239	0.071
U2240	0.086
A2241	0.058
G2242	0.066
U2243	0.058
U2244	0.21
U2245	0.271
G2246	0.11
A2247	0.074
C2248	0.11
U2249	0.427
G2250	0.384
G2251	0.295
G2252	0.286
G2253	0.514
C2254	0.406
G2255	0.483
G2256	0.068
U2257	0.093
C2258	0.058
A2426	0.448
C2427	1
G2428	0.915
G2429	0.929
A2430	0.644
U2431	0.461
A2432	0.565
A2433	0.304
A2434	0.158
A2435	0.061
G2436	0.028
G2437	0.033
U2438	0.069
A2439	0.48
C2440	0.505
U2441	0.072
C2442	0.17
C2443	0.055
G2444	0.07
G2445	0.063
G2446	0.041
G2447	0.209
A2448	0.575
U2449	0.497
A2450	0.194
A2451	0.458
C2452	0.268
A2453	0.044
G2454	0.073
G2455	0.052
C2456	0.084
U2457	0.099
G2458	0.282
A2459	0.109
U2460	0.222
A2461	0.038
C2462	0.041
C2463	0.042
G2464	0.055
C2465	0.059
C2466	0.056
C2467	0.243
A2468	0.212
A2469	0.297
G2470	0.077
A2471	0.092
G2472	0.321
U2473	0.721
U2474	0.476
C2475	0.314
A2476	0.338
U2477	0.445
A2478	0.242
U2479	0.081
C2480	0.084
G2481	0.205
A2482	0.405
C2483	0.226
G2484	0.086
G2485	0.052
C2486	0.051
G2487	0.063
G2488	0.055
U2489	0.071
G2490	0.38
U2491	0.559
U2492	0.418
U2493	0.112
G2494	0.057
G2495	0.063
C2496	0.051
A2497	0.25
C2498	0.043
C2499	0.143
U2500	0.063
C2501	0.148
G2502	0.587
A2503	0.419
U2504	0.276
G2505	0.422
U2506	0.083
C2507	0.061
G2508	0.05
G2509	0.081
C2510	0.072
U2511	0.255
C2512	0.091
A2513	0.075
U2514	0.072
C2515	0.068
A2516	0.055
C2517	0.056
A2518	0.446
U2519	0.211
C2520	0.035
C2521	0.044
U2522	0.078
G2523	0.088
G2524	0.066
G2525	0.052
G2526	0.045
C2527	0.061
U2528	0.052
G2529	0.304
A2530	0.405
A2531	0.652
G2532	0.63
U2533	0.604
A2534	0.439
G2535	0.091
G2536	0.037
U2537	0.042
C2538	0.037
C2539	0.046
C2540	0.058
A2541	0.279
A2542	0.283
G2543	0.109
G2544	0.075
G2545	0.036
U2546	0.22
A2547	0.089
U2548	0.106
G2549	0.062
G2550	0.064
C2551	0.075
U2552	0.416
G2553	0.324
U2554	0.384
U2555	0.439
C2556	0.367
G2557	0.052
C2558	0.062
C2559	0.061
A2560	0.102
U2561	0.122
U2562	0.475
U2563	0.259
A2564	0.234
A2565	0.155
A2566	0.261
G2567	0.036
U2568	0.065
G2569	0.054
G2570	0.069
U2571	0.112
A2572	0.351
C2573	0.319
G2574	0.038
C2575	0.079
G2576	0.244
A2577	0.155
G2578	0.067
C2579	0.08
U2580	0.073
G2581	0.262
G2582	0.048
G2583	0.049
U2584	0.374
U2585	0.638
U2586	0.369
A2587	0.472
G2588	0.116
A2589	0.081
A2590	0.064
C2591	0.072
G2592	0.073
U2593	0.063
C2594	0.106
G2595	0.297
U2596	0.567
G2597	0.221
A2598	0.221
G2599	0.056
A2600	0.072
C2601	0.062
A2602	0.74
G2603	0.08
U2604	0.097
U2605	0.092
C2606	0.068
G2607	0.408
G2608	0.381
U2609	0.78
C2610	0.283
C2611	0.089
C2612	0.06
U2613	0.675
A2614	0.297
U2615	0.109
C2616	0.056
U2617	0.083
G2618	0.051
C2619	0.059
C2620	0.078
G2621	0.07
U2622	0.087
G2623	0.075
G2624	0.078
G2625	0.102
