# Supplementary material for: Minimization of the E. coli ribosome, aided and optimized by community science
Source: Nucleic Acids Res. 2024 Jan 12;52(3):1027–42. doi: 10.1093/nar/gkad1254 (PMC10853774; doi:10.1093/nar/gkad1254)
Supplement: gkad1254_Supplemental_Files [file gkad1254_supplemental_files.zip › Data for Fig 4 - SHAPE reactivity of mini-PTCs.xlsx]

## Sheet: Sheet1
Residue	WT	1.1	1.2	1.3	1.4	1.5	1.6	1.7
2043	0.11079	0.0407237	1.0557	0.55283	-0.1982	0	-0.13235	0.24936
2044	-0.094916	-0.0692306	0.12891	0.12392	-0.014323	0.8105	-0.23113	0.038588
2045	-0.13292	0.0229765	1.8193	0.20925	-0.049976	1.1056	-0.074334	0.29489
2046	-0.16536	0.0256106	-0.53685	-0.025846	-0.2017	-0.12069	0.27913	0.088773
2047	-0.092209	0.184672	-1.4415	-0.0063539	-0.30625	0.14391	-0.15646	-0.055092
2048	0.00043892	-0.0301926	-0.48533	-0.15585	-0.31461	0.11444	0.08378	-0.051746
2049	0.044098	-0.119501	-0.4086	-0.0069409	0.38213	-0.061736	0.0022339	-0.046171
2050	0.88602	-0.884286	-2.1513	0.46028	0.71695	0	-0.17285	0.4325
2051	0.71648	0.917951	0.15054	1.2833	0.65478	0.13376	0.84353	1.178
2052	0.59901	1.44773	-0.49259	1.4708	0.48336	0.097373	1.3193	0.87921
2053	0.48604	0.355375	-0.27459	0.099919	0.3354	1.4379	0.57039	-0.062879
2054	-0.158	0.147313	-0.47842	1.2597	0.73985	2.2759	0.40514	-0.0081717
2055	0.48996	0.0801165	-1.1793	0.24034	0.69512	-0.075107	0.79295	0.35736
2056	0.1473	0.240985	0.46734	0.22112	0.84519	1.2424	0.95356	0.006379
2057	0.45937	0.495827	-0.85337	0.12969	0.95653	0.92072	1.0282	0.061681
2058	0.39363	0.40719	-2.1402	0.60509	1.3286	1.2929	1.3916	1.6097
2059	1.1092	0.535719	0.7513	0.64767	1.1245	1.3724	1.4698	2.3636
2060	0.39181	1.01898	0.31581	1.1437	1.5531	-0.019853	0.93916	1.3967
2061	0.20318	1.01891	0.86259	1.8075	1.0246	1.2283	1.3319	0.86608
2062	0.016656	1.02621	0.33245	1.4237	0.59899	0.010022	0.57513	0.13987
2063	-0.0062338	0.114242	0	0.64205	0.23369	0.90411	0.040285	0.012508
2064	0	0.0300617	-1.7885	0.097814	0.50614	0.21547	0.074343	-0.016811
2065	-0.015717	-0.00890846	-0.67295	0.086996	0.055791	-0.050947	0.059619	-0.020835
2066	0.036475	-0.00809698	-0.726	0.19733	0.57296	0.608	0	-0.1004
2067	0.13797	-0.0663807	-1.5177	0.3261	0.9348	0.17265	0.083905	-0.14972
2068	-0.049666	1.25966	-0.50976	0.32932	1.0489	0.021747	0.10688	-0.21067
2069	-0.040896	0.278955	-0.030828	0.45811	1.4547	0.24211	0.015082	-0.019797
2070	0.38023	-0.549787	-0.005626	0.060224	1.5385	0.69948	0.065869	0.98312
2071	0.25609	-0.0478566	-1.253	0.4705	1.8502	0.35076	0.047939	1.0753
2072	0	-0.0301237	-0.32495	-0.0056972	1.2101	0.30986	0.05139	-0.21111
2073	0.011798	-0.0274479	-0.084702	0.22175	1.4013	0.56036	-0.011663	-0.28628
2074	0.20332	-0.0173352	0.020263	0.11482	1.2704	1.9024	0	0.92681
2075	0.58831	0.117415	0.23145	0.5843	1.3781	0.71398	0.0024238	3.4784
2076	0.41193	0.806476	-0.23781	0.26105	1.2946	0.028745	0.43357	1.6861
2077	0.16787	0.331892	-0.022239	0.37857	0.26474	-0.04725	0.0038979	0.082927
2078	-0.014412	0.0903967	-0.16983	0.027769	0.16736	0	0.0086575	-0.023439
2079	-0.028221	-0.0851164	-0.202	0.10984	-0.047357	0.50293	-0.0060964	-0.06798
2080	0.00832	0.210845	-0.44797	0.86737	0.096291	0.14595	0	-0.027349
2081	0.060118	-0.0403966	-0.54689	1.0034	0.22028	0.59769	0.18143	0.47432
2082	0.25594	0.778977	-0.39743	-0.0032164	0.26415	0.55582	0	0.32898
2083	6.1187e-05	0.267762	-0.006029	0.062794	0.098218	0.20128	0.069244	-0.075893
2084	0	0.146196	-0.050312	0	-0.013748	0.034394	0	0.053588
2085	0	0.0877027	0	0.19005	0.11589	0.54789	0	-0.052315
2086	-0.012975	0.0562494	-0.038939	0.20123	0.17893	0.2992	0	-0.00086778
2087	0.06227	0.0192981	0	0.060894	0.25897	0.017578	0	-0.037464
2088	-0.0020482	-0.00540395	0	-0.088191	0.086103	0.42118	0	-0.030465
2089	0.040711	0.00396294	-0.1882	0.23268	0.29979	1.1576	0	-0.14332
2090	0.12967	0.100621	0.10795	0.50851	0.54934	3.5754	0	1.3497
2091	0.39703	0.46454	0.1262	1.0403	0.62973	2.9336	0.041497	5.0121
2092	2.294	2.02157	1.5484	2.9135	2.5367	2.0886	2.1949	5.0152
2093	2.1892	3.8778	1.7885	4.9776	3.9544	1.8434	4.5027	3.2318
2094	1.5579	2.60072	1.3643	3.7478	2.6177	1.3488	3.542	2.2585
2095	1.7043	2.48024	2.1778	2.2513	2.21	1.4337	2.7962	1.8252
2228	0.34118	0.451619	0.38795	1.106	1.2446	0.46812	0.51037	1.3016
2229	0.24681	0.169893	-0.047295	0.75476	0.79812	0.059458	0.16384	0.522
2230	0.029842	0.020977	0	0.3108	0.29415	0.0051748	0.012569	-0.046671
2231	0.071706	0.0307569	-0.042791	0.66771	0.32421	0.24996	0	-0.0090328
2232	0	0.104877	-1.4101	1.6563	0.6767	0.98513	-0.02256	0.090793
2233	0.019938	0.104849	0.21232	0.77549	0.47327	1.1624	-0.016888	0.48999
2234	0	0.0208904	0.068387	0.40832	0.43718	-0.10345	-0.00095789	0.20038
2235	0.17999	0.0733736	-0.33683	0.5444	0.4221	0.76387	0.14518	0.44284
2236	0.57313	0.0946611	-2.6748	1.2419	0.68269	0.89471	0.60607	1.5021
2237	1.0695	0.921877	1.1833	1.1961	0.78883	1.613	0.69659	1.0743
2238	1.0267	1.65608	1.4828	2.0913	1.3123	0.74526	1.7468	2.4301
2239	0.47236	0.440308	0.60053	1.0415	0.60229	1.0624	0.34536	1.1545
2240	0.22494	0.0836299	-0.2107	0.5766	0.57526	0.81928	0.18462	1.081
2241	0.21888	0.408129	0.62715	0.36834	0.13962	0.55048	0.50844	0.61177
2242	0.4669	0.234087	0.35162	0.48137	0.077487	1.1163	0.48305	0.6171
2243	0.66718	1.00745	0.40348	1.1849	0.17896	3.7966	1.0224	1.5114
2244	1.5758	1.70354	2.3995	2.0172	0.72474	3.1086	1.7512	5.1547
2245	2.1546	1.25077	2.6049	1.8325	1.0727	2.1271	1.545	4.5685
2246	1.7109	0.494456	2.39	1.4203	1.0218	2.2646	1.524	3.556
2247	2.019	0.290017	3.886	1.6142	0.69275	1.4987	1.3864	2.6183
2248	0.69633	0.419973	1.8059	1.1743	0.82981	1.8571	0.68404	1.6353
2249	0.75022	1.55282	1.9399	1.2438	0.81595	1.4945	1.4701	1.771
2250	1.0501	3.39648	1.6268	1.4754	0.38986	1.7525	2.4249	2.1091
2251	0.5513	3.55554	0.91503	1.7166	0.46525	1.5196	1.3068	1.7176
2252	0.69043	3.49511	0.44928	2.6314	0.46919	1.3646	0.93304	2.5478
2253	0.53137	2.46906	-1.215	1.9557	0.66139	1.2023	1.3505	1.4058
2254	0.72178	2.46352	-0.24112	1.1581	0.78572	0.85428	0.69498	1.1976
2255	1.6153	0.761	0.82266	1.0421	0.59722	0.69423	0.631	0.61191
2256	1.2153	0.321597	1.3938	1.0753	0.43647	1.332	0.60291	0.49383
2257	0.33125	0.0780237	0.22038	0.58039	0.48303	0.76254	0.14411	0.15683
2258	0.47595	0.0141901	-0.76761	0.4627	0.45663	1.031	0.48938	0.51269
2426	0.35271	1.00653	0.96022	1.2571	0.84515	0.68007	0.81566	0.67208
2427	0.3964	1.72792	0.54346	1.8271	1.7176	0.73778	1.2157	0.49742
2428	0.62938	2.03223	0.063515	2.1895	1.7427	1.1167	1.7985	0.66576
2429	1.2943	2.18481	0.98787	2.25	1.567	1.3358	1.5807	1.1688
2430	2.2825	1.67947	2.2632	2.8625	1.3895	2.4293	1.8916	2.9538
2431	2.3921	1.78445	3.103	2.5815	1.0076	2.2426	1.9512	3.5114
2432	1.8674	1.22532	2.5487	2.1183	0.9524	1.5838	1.4512	3.324
2433	1.9931	0.740383	2.99	1.512	0.91859	2.003	1.3117	1.8021
2434	1.6638	0.435526	2.8992	1.1825	0.63089	1.7058	0.98832	2.8251
2435	1.1348	0.215987	1.7445	0.7066	0.33271	0.54022	0.58304	1.6491
2436	0.69441	0.0587757	0.60552	0.46079	0.17817	0.75879	0.21355	0.6307
2437	0.98375	0.153488	0.87548	0.32472	0.19194	0.83906	0.31089	0.22513
2438	0.56393	0.470787	1.7822	0.15797	0.17895	1.2618	1.026	0.66833
2439	0.62616	1.2755	1.2661	0.70676	0.45154	0.7315	1.0471	1.1359
2440	0.32785	0.882398	0.70802	0.35197	0.65484	0.51749	0.43896	0.93587
2441	0.24947	0.186862	1.2863	-0.047022	0.22945	0.38417	0.25564	0.54303
2442	0.39671	0.0164665	0.71687	0.17475	0.47117	1.0399	0.30792	0.072708
2443	0.2409	0.0297024	0.57778	0.54796	0.23768	0.51372	0.30795	0.22451
2444	0.44712	-0.0217136	0.1652	0.6558	0.25816	0.92168	0.19448	0.38503
2445	0.18708	0.118567	0.75661	0.54261	0.61327	0.69914	0.40245	0.36021
2446	0.51527	-0.0131325	0.42491	0.47438	0.70641	1.3959	0.42226	0.68173
2447	0.82913	0.365789	-0.54344	0.97509	1.5569	1.4027	0.65291	1.4759
2448	1.6776	1.6414	1.5828	2.6013	1.836	2.0249	1.816	2.8357
2449	1.6214	1.81937	1.7886	2.5797	1.5619	1.7641	1.6232	2.6377
2450	1.4422	1.49228	2.4493	2.7379	1.6118	1.4623	1.4229	1.4008
2451	1.6773	-0.2895	2.161	1.703	1.3173	2.1438	1.1171	1.9829
2452	0.89309	-5.59971	-0.27132	1.3266	1.3558	1.8581	0.90664	2.1607
2453	1.806	0.639206	3.5909	1.375	1.6542	1.3935	1.6271	2.5104
2454	1.2064	0.701743	2.2578	1.1614	1.7797	0.47348	1.1612	1.319
2455	0.4985	0.0740705	0.87356	0.45764	0.27745	0.10853	0.82848	0.3656
2456	0.018746	-0.0415809	0.40757	0.40035	0.33355	0.33605	0.8363	0.29811
2457	0.24869	-0.076588	0.3399	0.54987	0.14187	0.47719	0.82738	0.40779
2458	0.20633	0.0209487	0.46713	0.26005	0.38822	0.54172	0.44587	0.29998
2459	0.23738	0.0187074	0.75612	0.34026	0.53352	0.31547	0.54001	0.30333
2460	0.15863	-0.0261015	0.43991	0.23105	0.39929	0.39456	0.52698	0.2204
2461	0.13206	0.02041	0.63301	0.43707	0.01359	0.4054	0.46776	0.22898
2462	0.28842	0.000487341	0.35834	0.36827	-0.0062342	0.46996	0.25722	0.18535
2463	0.25163	0.0284442	0.2926	0.31462	0.13762	0.36566	0.191	0.25621
2464	0.22261	0.051989	0.29222	0.42022	0.097077	0.49113	0.17137	0.24675
2465	0.24938	0.0588072	-0.10904	0.47078	0.11992	0.59506	0.35397	0.22162
2466	0.26026	0.0247633	-0.058455	0.48221	0.088574	0.61861	0.20691	0.56392
2467	0.53206	0.0880254	-0.76446	0.5569	0.32351	0.77983	0.35933	0.2248
2468	0.74261	0.778647	0.45701	0.87023	0.76525	0.89078	0.96666	0.75703
2469	0.59579	0.348552	0.44216	0.80822	0.80884	0.63387	0.6572	0.70901
2470	0.56771	0.147169	0.19327	0.42405	0.52125	0.42651	0.48387	0.27838
2471	0.61589	0.275549	1.6838	0.61688	0.51437	1.0956	0.65574	0.38922
2472	0.91264	0.767372	1.2453	1.0691	0.77142	2.0429	0.62037	0.551
2473	1.7668	2.34792	2.5771	2.6318	2.1609	4.3321	1.5269	3.0424
2474	3.1368	5.41948	4.8589	4.6223	3.6451	2.1282	3.3137	7.3301
2475	1.0326	1.44859	2.7073	1.76	1.7796	1.6176	1.3812	2.7866
2476	1.1081	1.71423	1.3992	1.6712	1.547	1.8978	1.1834	2.439
2477	1.0817	1.81189	1.7516	1.8906	1.37	1.807	1.3384	2.7036
2478	1.2722	1.82895	1.3141	2.0645	1.3131	0.53309	1.4647	3.0031
2479	0.39281	0.242793	0.78233	0.73607	0.35763	0.55007	0.4404	0.7036
2480	0.13568	0.0634011	0.16542	0.31536	0.16004	0.30649	0.19255	0.16282
2481	0.24142	0.0809916	0.14158	0.33646	0.22515	0.7096	0.43887	0.11658
2482	0.38195	0.559467	0.68076	0.73709	0.49052	0.48977	0.42828	0.59691
2483	0.19098	0.133637	0.22812	0.27786	0.090983	0.42248	0.19496	0.22782
2484	0.12192	0.0845513	0.10971	0.14015	0.11376	0.64328	0.20517	0.29283
2485	0.13341	0.00567045	-0.011231	0.23356	0.13654	0.79436	0.039905	0.35666
2486	0.23012	0.0788145	-0.54941	0.3547	0.12331	2.2198	0.33049	0.57485
2487	0.31567	0.00708119	-0.30417	0.8043	0.17564	5.0074	0.10555	0.29277
2488	1.2262	0.577832	-9.5534	2.7358	0.51235	0.94813	0.81969	20.586
2489	0.27051	-0.550377	-3.593	0.96225	0.21075	0.77161	0.44557	1.7699
2490	0.30553	0.390398	-1.6604	0.49932	0.43671	0.67327	0.52655	0.50719
2491	0.34033	1.094	0.72607	0.48089	1.4805	0.96931	0.86749	0.66921
2492	0.44136	0.412678	0.38871	0.49344	1.0418	1.1482	1.2423	0.89046
2493	0.41981	0.54052	0.16696	0.90911	0.20557	0.72962	1.0114	1.3925
2494	0.24347	0.259899	0.11247	0.40152	0.13638	0.45708	0.33498	0.34306
2495	0.11889	0.182887	0.23469	0.46895	0.089829	0.60715	0.17476	0.26622
2496	0.099541	0.174803	-0.15333	0.64514	0.17733	1.0695	0.24888	0.37204
2497	0.35558	1.20556	0.46542	0.9243	0.41902	0.55639	0.21201	1.1017
2498	0.088954	0.505707	0.32031	0.44324	0.1873	0.62808	0.15992	0.27351
2499	0.28805	0.447359	0.071987	0.4088	0.10788	0.70491	0.68211	0.1977
2500	0.2269	0.863214	0.40398	0.70545	0.23889	0.70259	1.7284	0.41634
2501	0.28981	0.987316	0.50994	1.0972	0.33818	0.8259	0.96561	0.29037
2502	0.48408	1.09601	-0.14523	1.2628	0.22201	0.64073	0.96459	0.43138
2503	1.0042	1.95744	1.2369	0.63297	0.23818	0.8041	0.65635	0.78251
2504	0.73579	0.931761	1.3352	0.7247	0.21026	0.89422	0.68248	0.49789
2505	0.38456	0.687121	0.74481	0.77549	0.29787	1.061	1.466	0.48096
2506	0.5248	0.605675	0.77103	0.73664	0.47101	0.6953	0.71135	1.2216
2507	0.066388	0.0838415	-0.40192	0.22371	0.2448	0.27759	0.20564	0.25728
2508	0.054646	0.34062	0.54372	0.28796	0.14675	0.2039	0.1541	0.11329
2509	-0.0036995	0.0700954	-0.013009	0.2046	0.20198	0.25937	0.14498	0.15894
2510	0.17226	0.152918	-0.047964	0.21865	0.43711	0.31104	0.13806	0.19287
2511	0.29249	0.123585	0.48606	0.3484	0.89827	0.43401	0.16949	0.16575
2512	0.19134	-0.10304	1.1296	0.3254	0.9576	1.1684	0.26018	0.49452
2513	0.38318	0.536794	0.81048	0.6054	0.24107	2.0874	0.46672	1.4649
2514	0.59576	0.670987	2.2505	0.5506	0.24653	0.77039	0.66948	3.3674
2515	0.50214	0.0767127	3.7848	0.46087	0.17022	0.52745	0.48424	1.0888
2516	0.28835	-0.0899953	1.3825	0.28156	0.1218	0.58065	0.16103	0.36141
2517	0.27259	-0.440941	2.6043	0.38431	0.2713	0.85073	0.36288	1.2634
2518	0.43369	0.555249	1.3468	0.97684	0.59818	0.62224	0.53809	1.2207
2519	0.2537	0.246314	0.49361	0.40844	0.41492	0.2186	0.29541	0.43235
2520	-0.0040428	0.0463751	0.16623	0.23478	0.17743	0.20744	0.17446	0.21413
2521	0.018199	0.0494656	0.16336	0.13825	0.11954	0.32537	0.16014	0.04263
2522	0.10151	0.149833	0.14912	0.22051	0.15373	0.21469	0.11623	0.15799
2523	0.051717	0.116855	0.084421	0.17067	0.15429	0.23535	0.042107	0.053318
2524	0.13054	0.0776657	-0.011048	0.3458	0.21221	0.27221	0.11777	0.075216
2525	0.17714	0.0796584	0.048554	0.28061	0.14351	0.56796	0.14521	0.053229
2526	0.34682	0.221722	-0.37791	0.40685	0.21341	0.37116	0.21732	0.44915
2527	0.80396	0.199978	0.12554	0.47744	0.46781	1.1186	0.1993	0.10466
2528	1.5952	0.684257	0.88482	1.0712	0.73819	2.7117	0.51003	0.76634
2529	2.9369	1.90368	0.43199	2.2721	1.4976	5.2496	1.3432	3.0609
2530	3.4908	5.3289	4.5329	5.3034	3.5718	4.3464	3.5635	8.5415
2531	2.4645	2.90613	3.0959	3.0735	2.4414	3.3853	1.4779	2.3606
2532	1.9436	2.1949	2.2953	5.466	1.7766	2.0008	1.5182	3.0785
2533	1.3451	2.01003	1.9179	2.1421	1.7918	2.2835	1.6866	2.7888
2534	1.2838	2.44435	2.2011	2.0221	1.5244	0.55343	1.6224	3.1645
2535	0.29996	0.45097	0.31987	0.46497	0.3785	0.19389	0.37671	0.34984
2536	0.097824	0.114059	0.12325	0.11654	0.11972	0.37897	0.090736	0.062715
2537	0.13204	0.151765	0.073307	0.057891	0.26022	0.2542	0.11693	0.34211
2538	-0.029106	0.0919822	-0.1121	0.13601	0.17853	0.31186	0.10949	0.076278
2539	0.024319	0.0584133	-0.2311	0.12672	0.037609	0.47092	0.19669	0.22647
2540	0.019671	0.0588608	-0.21195	0.27124	0.36288	1.8337	0.10749	0.094313
2541	0.71108	0.908098	1.1517	1.1167	1.7148	1.5777	0.77072	2.5176
2542	0.5833	0.849572	1.0082	1.1889	1.455	1.3612	0.82275	1.348
2543	0.047909	0.0491397	1.0201	0.28449	0.95207	0.34869	0.17044	1.6406
2544	-0.032672	0.147384	0.085718	0.1541	0.17655	0.23155	0.13913	0.1045
2545	0.18642	0.111768	0.15367	0.34058	0.15817	0.441	0.23816	0.068009
2546	0.19807	0.245784	0.38188	0.54121	0.19755	0.27058	0.40668	0.37678
2547	0.20841	0.306553	0.18588	0.29507	0.19821	0.29312	0.19636	0.16886
2548	0.12857	0.139312	0.14576	0.16613	0.19574	0.17521	0.12843	0.069827
2549	0.050363	0.0620173	-0.011167	0.1365	0.11755	0.14734	0.10532	0.024475
2550	0.32491	0.10559	0.041608	0.18937	0.14805	0.32348	0.1321	0.085359
2551	0.74129	0.481654	0.20659	0.447	0.39965	0.69937	0.29486	0.31972
2552	1.3851	2.93749	2.276	2.4906	1.0194	1.0364	1.6632	0.79177
2553	1.278	2.40769	1.8126	2.2304	1.7436	2.004	1.5958	1.8979
2554	1.1772	1.55205	1.727	1.5526	1.8414	2.0932	1.2238	2.9749
2555	0.76831	0.997303	1.0142	1.0665	1.3284	1.3599	0.83776	1.6638
2556	0.66649	0.826006	0.91182	0.95612	2.5033	0.88886	0.65914	0.97549
2557	-0.0045555	0.0802478	-0.13328	0.12072	0.15576	0.28123	0.11135	0.19581
2558	-0.082627	-0.00260587	-0.19953	0.030216	0.046835	0.20563	0.062171	0.034684
2559	0.040371	-0.00479525	-1.0862	0.24061	0.0071354	0.89097	0.12102	0.18652
2560	0.23121	0.0573324	-2.5444	0.27325	0.1601	0.65972	0.16624	0.22818
2561	0.60251	0.206722	0.11911	0.53437	0.30559	0.58089	0.32062	0.68017
2562	1.0477	0.725684	1.5361	1.6306	0.57896	1.1613	1.0263	1.589
2563	1.3603	1.38151	1.7021	2.1351	0.55328	1.2421	1.5088	1.416
2564	0.91038	1.17201	0.86076	1.5622	0.32832	0.76148	1.1717	0.69069
2565	0.61503	0.725798	0.52645	0.96752	0.26614	0.58581	0.63917	0.71827
2566	0.67441	0.39587	0.87576	0.72638	0.2418	0.65191	0.42625	0.29879
2567	0.037476	-0.0175038	0.079404	0.18759	0.083716	0.50839	0.14802	0.14619
2568	0.09332	-0.0371349	0.14487	0.1579	0.0089013	0.491	0.12029	0.10702
2569	0.088932	0.0816408	0.1182	0.12698	0.18741	0.24321	0.058731	0.12855
2570	0.38176	0.369497	0.71162	0.37652	0.14103	1.1722	0.40609	0.87484
2571	0.50998	0.419617	0.79972	0.46096	0.064699	1.3448	0.60196	1.742
2572	0.96634	1.42094	1.5066	0.87229	0.24024	1.9789	1.2537	1.7068
2573	0.66602	0.876064	1.2071	0.64663	0.37912	1.1165	0.76216	0.87315
2574	0.97781	2.08829	1.3781	1.0453	0.69267	2.0118	1.4619	1.8066
2575	0.52845	1.40596	1.412	0.73541	1.0454	1.5616	0.89688	2.1057
2576	0.019425	0.0796506	0.13299	0.14279	1.059	0.32917	0.074087	0.15625
2577	0.16496	0.108901	0.20192	0.19046	1.0979	0.32105	0.065923	0.11212
2578	0.065576	0.067129	0.041169	0.11906	0.24656	0.2039	0.055182	0.10048
2579	0.12871	0.123637	0.18717	0.27616	0.2467	0.43864	0.016556	0.051901
2580	0.35287	0.271751	0.31133	0.41832	0.32968	1.5688	0.29368	0.15427
2581	0.30607	0.147858	0.13969	0.46908	0.29959	1.3652	0.57978	1.301
2582	0.37376	0.12523	0.35119	0.20768	0.66166	0.034257	0.69444	1.1293
2583	0.47599	0.298821	0.44068	0.26021	0.44165	1.4158	0.82948	1.8352
2584	1.1518	1.68183	1.6091	0.38633	0.3476	1.4055	0.4946	1.7711
2585	1.3804	2.09654	1.8555	0.5939	0.63217	1.9374	0.50894	2.5363
2586	2.0255	2.02224	5.1992	1.051	0.88866	2.5452	1.2851	1.8878
2587	1.3299	1.5736	2.206	2.0616	1.1639	2.7579	1.294	1.7784
2588	0.037301	-0.0757283	0.01573	0.10852	0.065274	1.3419	0.18787	0.74472
2589	0.033749	0.0827478	0.17525	0.17907	0.083289	1.3401	0.30268	1.8124
2590	-0.075331	0.0473832	0.10326	0.087881	0.02632	0.56101	0.22333	0.39276
2591	-0.065561	0.0125412	-0.025527	0.10644	0.057138	0.32402	0.076672	0.13941
2592	-0.034133	0.0391038	-0.067987	0.12864	0.056022	0.21444	0.14272	0.057593
2593	-0.048417	0.0563147	0.051136	0.13162	0.070114	0.16449	0.1087	0.002552
2594	0.022113	0.0372284	-0.0060293	0.051804	0.16418	0.17441	0.053764	-0.0044612
2595	0.20426	0.362657	0.30142	0.39043	0.27768	0.50144	0.33908	0.36385
2596	0.37538	0.463243	0.49017	0.51121	0.37992	0.55135	0.42938	0.39413
2597	0.34669	0.456041	0.52881	0.44933	0.32071	0.82523	0.53344	0.62381
2598	0.57688	0.698013	0.98779	0.74479	0.52154	1.6782	0.62375	2.1258
2599	-0.022514	0.0529127	0.10848	0.071916	0.082712	1.2281	0.10975	1.5396
2600	0.0347	0.0757054	0.022176	0.19887	0.10216	0.94665	0.04361	0.58286
2601	0.075952	0.127121	-0.21299	0.23197	0.28809	0.93996	0.099654	0.89896
2602	1.2088	2.17061	2.3217	1.8368	1.5523	1.7	0.95953	1.2979
2603	-0.047634	0.0320809	-0.12788	0.074133	0.15121	0.58654	0.19047	0.22188
2604	0.021226	0.0476384	0.092248	0.1984	0.10063	0.54981	0.32256	0.48722
2605	0.074763	0.0814633	-0.0082185	0.11063	0.086895	0.90368	0.30308	0.42013
2606	0.15894	0.138683	0.050489	0.025082	0.13078	0.83752	0.4133	1.3269
2607	0.4439	0.485778	0.71311	0.3142	0.23984	0.042894	0.053994	0.4252
2608	0.49865	1.06482	1.0143	0.54223	0.55584	0.89558	0.039828	1.1472
2609	0.43794	1.2814	1.1597	0.26459	0.96946	0.69588	0.030042	0.62877
2610	-0.049841	0.123569	0.012354	0.16299	0.76042	0.17842	0.021775	0.16414
2611	-0.038825	-0.060413	-0.066534	0.36835	0.14859	0.10465	-0.011801	0.067006
2612	0.12632	0.0788113	-0.051932	0.18043	0.25434	0.29823	0.03058	0.15876
2613	0.70598	0.837291	1.3885	0.79094	0.59624	1.2237	0.56812	1.7883
2614	0.48751	0.542513	0.86071	0.53961	0.91219	0.79101	0.45819	1.0979
2615	0.29695	0.124408	0.63693	0.302	0.37028	0.42428	0.26617	0.56706
2616	0.10572	0.0749874	0.26867	0.13058	0.06835	0.1793	0.1034	0.18377
2617	0.10057	0.0725299	0.20357	0.028561	0.107	0.23485	0.082933	0.020293
2618	-0.052606	0.027046	-0.050177	0.035265	0.16097	0.11813	0.015011	0.026012
2619	-0.11811	-0.0399668	-0.1313	0.00023727	0.063319	0.12181	0.01516	-0.015146
2620	-0.041833	0.00172555	-0.00041079	0.024217	0.080147	0.20669	-0.0095626	-0.025274
2621	-0.012092	0.0469237	-0.054742	0.0028748	0.11528	0.22092	0.012739	0.038546
2622	0.085554	-0.0258811	0.17032	0.11784	0.15112	0.49169	0.093805	0.043333
2623	0.1736	0.0787195	0.31494	0.086015	0.1435	0.49271	0.11111	0.00070589
2624	0.26466	0.189482	0.1669	-0.056331	0.20654	0.11006	0.015428	0.13687
2625	0.42969	0.704226	0.69489	1.2317	0.34271	0.99081	0.26698	1.1382
