# Supplementary material for: Minimization of the E. coli ribosome, aided and optimized by community science
Source: Nucleic Acids Res. 2024 Jan 12;52(3):1027–42. doi: 10.1093/nar/gkad1254 (PMC10853774; doi:10.1093/nar/gkad1254)
Supplement: gkad1254_Supplemental_Files [file gkad1254_supplemental_files.zip › miniPTC.pdb]

ATOM      1  P     C a2043     170.411 106.470 196.177  1.00  8.48           P
ATOM      2  OP1   C a2043     169.111 106.512 196.870  1.00  8.48           O
ATOM      3  OP2   C a2043     171.632 106.029 196.883  1.00  8.48           O1-
ATOM      4  O5'   C a2043     170.249 105.533 194.904  1.00  8.48           O
ATOM      5  C5'   C a2043     169.329 105.860 193.881  1.00  8.48           C
ATOM      6  C4'   C a2043     168.745 104.623 193.259  1.00  8.48           C
ATOM      7  O4'   C a2043     168.211 103.770 194.306  1.00  8.48           O
ATOM      8  C3'   C a2043     167.574 104.868 192.320  1.00  8.48           C
ATOM      9  O3'   C a2043     167.985 105.188 191.002  1.00  8.48           O
ATOM     10  C2'   C a2043     166.774 103.578 192.428  1.00  8.48           C
ATOM     11  O2'   C a2043     167.344 102.556 191.623  1.00  8.48           O
ATOM     12  C1'   C a2043     166.983 103.211 193.904  1.00  8.48           C
ATOM     13  N1    C a2043     165.924 103.759 194.794  1.00  8.48           N
ATOM     14  C2    C a2043     164.581 103.397 194.616  1.00  8.48           C
ATOM     15  O2    C a2043     164.277 102.627 193.711  1.00  8.48           O
ATOM     16  N3    C a2043     163.644 103.923 195.440  1.00  8.48           N
ATOM     17  C4    C a2043     163.979 104.740 196.433  1.00  8.48           C
ATOM     18  N4    C a2043     163.005 105.228 197.207  1.00  8.48           N
ATOM     19  C5    C a2043     165.335 105.125 196.636  1.00  8.48           C
ATOM     20  C6    C a2043     166.263 104.609 195.813  1.00  8.48           C
ATOM     21  P     C a2044     167.273 106.379 190.195  1.00  8.23           P
ATOM     22  OP1   C a2044     168.119 106.714 189.032  1.00  8.23           O
ATOM     23  OP2   C a2044     166.944 107.444 191.171  1.00  8.23           O1-
ATOM     24  O5'   C a2044     165.915 105.732 189.664  1.00  8.23           O
ATOM     25  C5'   C a2044     165.910 104.726 188.658  1.00  8.23           C
ATOM     26  C4'   C a2044     164.505 104.302 188.310  1.00  8.23           C
ATOM     27  O4'   C a2044     163.903 103.606 189.437  1.00  8.23           O
ATOM     28  C3'   C a2044     163.544 105.443 188.027  1.00  8.23           C
ATOM     29  O3'   C a2044     163.679 105.959 186.723  1.00  8.23           O
ATOM     30  C2'   C a2044     162.188 104.823 188.341  1.00  8.23           C
ATOM     31  O2'   C a2044     161.771 103.951 187.299  1.00  8.23           O
ATOM     32  C1'   C a2044     162.545 103.966 189.561  1.00  8.23           C
ATOM     33  N1    C a2044     162.381 104.702 190.844  1.00  8.23           N
ATOM     34  C2    C a2044     161.097 104.989 191.318  1.00  8.23           C
ATOM     35  O2    C a2044     160.138 104.635 190.636  1.00  8.23           O
ATOM     36  N3    C a2044     160.947 105.645 192.482  1.00  8.23           N
ATOM     37  C4    C a2044     162.007 106.025 193.187  1.00  8.23           C
ATOM     38  N4    C a2044     161.809 106.670 194.328  1.00  8.23           N
ATOM     39  C5    C a2044     163.338 105.749 192.746  1.00  8.23           C
ATOM     40  C6    C a2044     163.469 105.095 191.583  1.00  8.23           C
ATOM     41  P     C a2045     163.470 107.525 186.492  1.00  7.16           P
ATOM     42  OP1   C a2045     163.714 107.795 185.066  1.00  7.16           O
ATOM     43  OP2   C a2045     164.212 108.266 187.532  1.00  7.16           O1-
ATOM     44  O5'   C a2045     161.924 107.733 186.795  1.00  7.16           O
ATOM     45  C5'   C a2045     160.937 107.109 185.997  1.00  7.16           C
ATOM     46  C4'   C a2045     159.552 107.493 186.454  1.00  7.16           C
ATOM     47  O4'   C a2045     159.262 106.896 187.749  1.00  7.16           O
ATOM     48  C3'   C a2045     159.327 108.976 186.689  1.00  7.16           C
ATOM     49  O3'   C a2045     159.159 109.706 185.490  1.00  7.16           O
ATOM     50  C2'   C a2045     158.102 108.964 187.594  1.00  7.16           C
ATOM     51  O2'   C a2045     156.933 108.664 186.851  1.00  7.16           O
ATOM     52  C1'   C a2045     158.424 107.765 188.491  1.00  7.16           C
ATOM     53  N1    C a2045     159.132 108.203 189.717  1.00  7.16           N
ATOM     54  C2    C a2045     158.351 108.740 190.746  1.00  7.16           C
ATOM     55  O2    C a2045     157.132 108.776 190.589  1.00  7.16           O
ATOM     56  N3    C a2045     158.943 109.169 191.874  1.00  7.16           N
ATOM     57  C4    C a2045     160.268 109.103 191.999  1.00  7.16           C
ATOM     58  N4    C a2045     160.826 109.550 193.121  1.00  7.16           N
ATOM     59  C5    C a2045     161.092 108.586 190.957  1.00  7.16           C
ATOM     60  C6    C a2045     160.493 108.159 189.839  1.00  7.16           C
ATOM     61  P     G a2046     158.884 111.289 185.526  1.00  5.64           P
ATOM     62  OP1   G a2046     159.055 111.782 184.153  1.00  5.64           O
ATOM     63  OP2   G a2046     159.628 111.928 186.627  1.00  5.64           O1-
ATOM     64  O5'   G a2046     157.338 111.399 185.858  1.00  5.64           O
ATOM     65  C5'   G a2046     156.787 112.613 186.344  1.00  5.64           C
ATOM     66  C4'   G a2046     155.526 112.357 187.119  1.00  5.64           C
ATOM     67  O4'   G a2046     155.832 111.558 188.287  1.00  5.64           O
ATOM     68  C3'   G a2046     154.832 113.600 187.657  1.00  5.64           C
ATOM     69  O3'   G a2046     153.943 114.146 186.690  1.00  5.64           O
ATOM     70  C2'   G a2046     154.124 113.087 188.910  1.00  5.64           C
ATOM     71  O2'   G a2046     152.897 112.464 188.566  1.00  5.64           O
ATOM     72  C1'   G a2046     155.085 112.000 189.393  1.00  5.64           C
ATOM     73  N9    G a2046     156.042 112.464 190.423  1.00  5.64           N
ATOM     74  C8    G a2046     157.405 112.394 190.332  1.00  5.64           C
ATOM     75  N7    G a2046     158.020 112.845 191.382  1.00  5.64           N
ATOM     76  C5    G a2046     157.009 113.221 192.242  1.00  5.64           C
ATOM     77  C6    G a2046     157.062 113.797 193.542  1.00  5.64           C
ATOM     78  O6    G a2046     158.046 114.074 194.212  1.00  5.64           O
ATOM     79  N1    G a2046     155.791 114.034 194.053  1.00  5.64           N
ATOM     80  C2    G a2046     154.622 113.767 193.388  1.00  5.64           C
ATOM     81  N2    G a2046     153.477 114.059 194.010  1.00  5.64           N
ATOM     82  N3    G a2046     154.564 113.231 192.181  1.00  5.64           N
ATOM     83  C4    G a2046     155.775 113.002 191.660  1.00  5.64           C
ATOM     84  P     C a2047     153.818 115.732 186.492  1.00  5.47           P
ATOM     85  OP1   C a2047     152.826 116.020 185.436  1.00  5.47           O
ATOM     86  OP2   C a2047     155.175 116.285 186.344  1.00  5.47           O1-
ATOM     87  O5'   C a2047     153.240 116.239 187.880  1.00  5.47           O
ATOM     88  C5'   C a2047     151.921 115.926 188.295  1.00  5.47           C
ATOM     89  C4'   C a2047     151.657 116.504 189.663  1.00  5.47           C
ATOM     90  O4'   C a2047     152.428 115.787 190.667  1.00  5.47           O
ATOM     91  C3'   C a2047     152.081 117.954 189.844  1.00  5.47           C
ATOM     92  O3'   C a2047     151.138 118.863 189.305  1.00  5.47           O
ATOM     93  C2'   C a2047     152.263 118.056 191.354  1.00  5.47           C
ATOM     94  O2'   C a2047     150.999 118.121 192.001  1.00  5.47           O
ATOM     95  C1'   C a2047     152.877 116.683 191.664  1.00  5.47           C
ATOM     96  N1    C a2047     154.368 116.684 191.695  1.00  5.47           N
ATOM     97  C2    C a2047     154.989 117.188 192.834  1.00  5.47           C
ATOM     98  O2    C a2047     154.265 117.607 193.723  1.00  5.47           O
ATOM     99  N3    C a2047     156.336 117.196 192.928  1.00  5.47           N
ATOM    100  C4    C a2047     157.095 116.731 191.946  1.00  5.47           C
ATOM    101  N4    C a2047     158.415 116.769 192.103  1.00  5.47           N
ATOM    102  C5    C a2047     156.498 116.199 190.763  1.00  5.47           C
ATOM    103  C6    C a2047     155.155 116.188 190.689  1.00  5.47           C
ATOM    104  P     G a2048     151.614 120.293 188.766  1.00  4.65           P
ATOM    105  OP1   G a2048     150.514 120.838 187.941  1.00  4.65           O
ATOM    106  OP2   G a2048     152.963 120.180 188.176  1.00  4.65           O1-
ATOM    107  O5'   G a2048     151.778 121.135 190.103  1.00  4.65           O
ATOM    108  C5'   G a2048     150.693 121.282 191.003  1.00  4.65           C
ATOM    109  C4'   G a2048     151.142 121.887 192.304  1.00  4.65           C
ATOM    110  O4'   G a2048     152.098 121.022 192.956  1.00  4.65           O
ATOM    111  C3'   G a2048     151.861 123.216 192.186  1.00  4.65           C
ATOM    112  O3'   G a2048     150.941 124.286 192.069  1.00  4.65           O
ATOM    113  C2'   G a2048     152.711 123.271 193.451  1.00  4.65           C
ATOM    114  O2'   G a2048     151.929 123.722 194.546  1.00  4.65           O
ATOM    115  C1'   G a2048     153.036 121.793 193.671  1.00  4.65           C
ATOM    116  N9    G a2048     154.385 121.385 193.246  1.00  4.65           N
ATOM    117  C8    G a2048     154.642 120.581 192.166  1.00  4.65           C
ATOM    118  N7    G a2048     155.900 120.295 192.044  1.00  4.65           N
ATOM    119  C5    G a2048     156.509 120.937 193.102  1.00  4.65           C
ATOM    120  C6    G a2048     157.873 120.981 193.466  1.00  4.65           C
ATOM    121  O6    G a2048     158.825 120.443 192.898  1.00  4.65           O
ATOM    122  N1    G a2048     158.064 121.738 194.611  1.00  4.65           N
ATOM    123  C2    G a2048     157.079 122.383 195.318  1.00  4.65           C
ATOM    124  N2    G a2048     157.463 123.077 196.396  1.00  4.65           N
ATOM    125  N3    G a2048     155.806 122.341 194.983  1.00  4.65           N
ATOM    126  C4    G a2048     155.586 121.610 193.875  1.00  4.65           C
ATOM    127  P     G a2049     151.401 125.654 191.390  1.00  4.20           P
ATOM    128  OP1   G a2049     150.278 126.613 191.474  1.00  4.20           O
ATOM    129  OP2   G a2049     152.026 125.327 190.091  1.00  4.20           O1-
ATOM    130  O5'   G a2049     152.532 126.163 192.373  1.00  4.20           O
ATOM    131  C5'   G a2049     153.749 126.659 191.872  1.00  4.20           C
ATOM    132  C4'   G a2049     154.751 126.779 192.981  1.00  4.20           C
ATOM    133  O4'   G a2049     155.262 125.469 193.332  1.00  4.20           O
ATOM    134  C3'   G a2049     155.984 127.578 192.628  1.00  4.20           C
ATOM    135  O3'   G a2049     155.742 128.965 192.736  1.00  4.20           O
ATOM    136  C2'   G a2049     157.020 127.047 193.610  1.00  4.20           C
ATOM    137  O2'   G a2049     156.833 127.627 194.891  1.00  4.20           O
ATOM    138  C1'   G a2049     156.622 125.572 193.695  1.00  4.20           C
ATOM    139  N9    G a2049     157.425 124.682 192.831  1.00  4.20           N
ATOM    140  C8    G a2049     156.974 123.853 191.838  1.00  4.20           C
ATOM    141  N7    G a2049     157.918 123.145 191.285  1.00  4.20           N
ATOM    142  C5    G a2049     159.066 123.536 191.940  1.00  4.20           C
ATOM    143  C6    G a2049     160.408 123.123 191.763  1.00  4.20           C
ATOM    144  O6    G a2049     160.867 122.299 190.979  1.00  4.20           O
ATOM    145  N1    G a2049     161.248 123.774 192.648  1.00  4.20           N
ATOM    146  C2    G a2049     160.867 124.700 193.579  1.00  4.20           C
ATOM    147  N2    G a2049     161.839 125.227 194.321  1.00  4.20           N
ATOM    148  N3    G a2049     159.621 125.104 193.741  1.00  4.20           N
ATOM    149  C4    G a2049     158.773 124.485 192.902  1.00  4.20           C
ATOM    150  P     C a2050     156.252 129.962 191.596  1.00  4.49           P
ATOM    151  OP1   C a2050     155.686 131.299 191.860  1.00  4.49           O
ATOM    152  OP2   C a2050     156.071 129.329 190.282  1.00  4.49           O1-
ATOM    153  O5'   C a2050     157.808 130.036 191.880  1.00  4.49           O
ATOM    154  C5'   C a2050     158.297 130.259 193.190  1.00  4.49           C
ATOM    155  C4'   C a2050     159.797 130.273 193.166  1.00  4.49           C
ATOM    156  O4'   C a2050     160.313 128.924 193.147  1.00  4.49           O
ATOM    157  C3'   C a2050     160.378 130.920 191.926  1.00  4.49           C
ATOM    158  O3'   C a2050     160.404 132.323 192.093  1.00  4.49           O
ATOM    159  C2'   C a2050     161.752 130.259 191.795  1.00  4.49           C
ATOM    160  O2'   C a2050     162.684 130.898 192.656  1.00  4.49           O
ATOM    161  C1'   C a2050     161.483 128.864 192.363  1.00  4.49           C
ATOM    162  N1    C a2050     161.318 127.770 191.381  1.00  4.49           N
ATOM    163  C2    C a2050     162.458 127.050 191.036  1.00  4.49           C
ATOM    164  O2    C a2050     163.526 127.438 191.507  1.00  4.49           O
ATOM    165  N3    C a2050     162.363 126.002 190.204  1.00  4.49           N
ATOM    166  C4    C a2050     161.188 125.624 189.734  1.00  4.49           C
ATOM    167  N4    C a2050     161.184 124.576 188.924  1.00  4.49           N
ATOM    168  C5    C a2050     159.997 126.324 190.077  1.00  4.49           C
ATOM    169  C6    C a2050     160.107 127.375 190.905  1.00  4.49           C
ATOM    170  P     A a2051     160.824 133.295 190.903  1.00  4.77           P
ATOM    171  OP1   A a2051     160.545 134.675 191.366  1.00  4.77           O
ATOM    172  OP2   A a2051     160.177 132.873 189.646  1.00  4.77           O1-
ATOM    173  O5'   A a2051     162.392 133.107 190.893  1.00  4.77           O
ATOM    174  C5'   A a2051     163.191 133.591 189.845  1.00  4.77           C
ATOM    175  C4'   A a2051     164.442 132.764 189.729  1.00  4.77           C
ATOM    176  O4'   A a2051     164.083 131.355 189.716  1.00  4.77           O
ATOM    177  C3'   A a2051     165.171 133.016 188.430  1.00  4.77           C
ATOM    178  O3'   A a2051     166.533 132.674 188.617  1.00  4.77           O
ATOM    179  C2'   A a2051     164.502 132.020 187.492  1.00  4.77           C
ATOM    180  O2'   A a2051     165.262 131.683 186.353  1.00  4.77           O
ATOM    181  C1'   A a2051     164.278 130.818 188.416  1.00  4.77           C
ATOM    182  N9    A a2051     163.077 130.043 188.056  1.00  4.77           N
ATOM    183  C8    A a2051     161.769 130.447 188.177  1.00  4.77           C
ATOM    184  N7    A a2051     160.879 129.576 187.769  1.00  4.77           N
ATOM    185  C5    A a2051     161.649 128.513 187.329  1.00  4.77           C
ATOM    186  C6    A a2051     161.312 127.272 186.764  1.00  4.77           C
ATOM    187  N6    A a2051     160.069 126.856 186.547  1.00  4.77           N
ATOM    188  N1    A a2051     162.320 126.436 186.443  1.00  4.77           N
ATOM    189  C2    A a2051     163.576 126.824 186.652  1.00  4.77           C
ATOM    190  N3    A a2051     164.012 127.965 187.176  1.00  4.77           N
ATOM    191  C4    A a2051     163.000 128.789 187.500  1.00  4.77           C
ATOM    192  P     A a2052     167.619 133.818 188.857  1.00  4.93           P
ATOM    193  OP1   A a2052     167.598 134.157 190.285  1.00  4.93           O
ATOM    194  OP2   A a2052     167.392 134.903 187.885  1.00  4.93           O1-
ATOM    195  O5'   A a2052     168.968 133.071 188.477  1.00  4.93           O
ATOM    196  C5'   A a2052     170.192 133.364 189.108  1.00  4.93           C
ATOM    197  C4'   A a2052     171.164 132.222 188.938  1.00  4.93           C
ATOM    198  O4'   A a2052     170.791 131.107 189.791  1.00  4.93           O
ATOM    199  C3'   A a2052     171.262 131.603 187.545  1.00  4.93           C
ATOM    200  O3'   A a2052     172.059 132.349 186.642  1.00  4.93           O
ATOM    201  C2'   A a2052     171.827 130.224 187.852  1.00  4.93           C
ATOM    202  O2'   A a2052     173.212 130.292 188.151  1.00  4.93           O
ATOM    203  C1'   A a2052     171.070 129.885 189.133  1.00  4.93           C
ATOM    204  N9    A a2052     169.789 129.253 188.791  1.00  4.93           N
ATOM    205  C8    A a2052     168.551 129.809 188.909  1.00  4.93           C
ATOM    206  N7    A a2052     167.589 129.028 188.528  1.00  4.93           N
ATOM    207  C5    A a2052     168.233 127.888 188.102  1.00  4.93           C
ATOM    208  C6    A a2052     167.761 126.678 187.577  1.00  4.93           C
ATOM    209  N6    A a2052     166.487 126.412 187.362  1.00  4.93           N
ATOM    210  N1    A a2052     168.673 125.743 187.258  1.00  4.93           N
ATOM    211  C2    A a2052     169.964 125.989 187.464  1.00  4.93           C
ATOM    212  N3    A a2052     170.530 127.082 187.955  1.00  4.93           N
ATOM    213  C4    A a2052     169.601 128.004 188.265  1.00  4.93           C
ATOM    214  P     G a2053     171.695 132.385 185.080  1.00  4.84           P
ATOM    215  OP1   G a2053     172.555 133.422 184.484  1.00  4.84           O
ATOM    216  OP2   G a2053     170.222 132.403 184.926  1.00  4.84           O1-
ATOM    217  O5'   G a2053     172.165 130.971 184.521  1.00  4.84           O
ATOM    218  C5'   G a2053     173.533 130.604 184.470  1.00  4.84           C
ATOM    219  C4'   G a2053     173.679 129.171 184.030  1.00  4.84           C
ATOM    220  O4'   G a2053     173.025 128.274 184.978  1.00  4.84           O
ATOM    221  C3'   G a2053     173.038 128.795 182.699  1.00  4.84           C
ATOM    222  O3'   G a2053     173.746 129.256 181.557  1.00  4.84           O
ATOM    223  C2'   G a2053     172.967 127.280 182.827  1.00  4.84           C
ATOM    224  O2'   G a2053     174.259 126.700 182.701  1.00  4.84           O
ATOM    225  C1'   G a2053     172.519 127.149 184.287  1.00  4.84           C
ATOM    226  N9    G a2053     171.051 127.184 184.334  1.00  4.84           N
ATOM    227  C8    G a2053     170.227 128.193 184.739  1.00  4.84           C
ATOM    228  N7    G a2053     168.977 127.907 184.583  1.00  4.84           N
ATOM    229  C5    G a2053     168.970 126.651 184.024  1.00  4.84           C
ATOM    230  C6    G a2053     167.900 125.820 183.638  1.00  4.84           C
ATOM    231  O6    G a2053     166.698 126.062 183.706  1.00  4.84           O
ATOM    232  N1    G a2053     168.340 124.622 183.101  1.00  4.84           N
ATOM    233  C2    G a2053     169.649 124.253 182.955  1.00  4.84           C
ATOM    234  N2    G a2053     169.872 123.049 182.427  1.00  4.84           N
ATOM    235  N3    G a2053     170.664 125.015 183.332  1.00  4.84           N
ATOM    236  C4    G a2053     170.252 126.192 183.842  1.00  4.84           C
ATOM    237  P     A a2054     172.994 129.560 180.163  1.00  5.06           P
ATOM    238  OP1   A a2054     173.996 130.238 179.322  1.00  5.06           O
ATOM    239  OP2   A a2054     171.712 130.259 180.383  1.00  5.06           O1-
ATOM    240  O5'   A a2054     172.672 128.124 179.556  1.00  5.06           O
ATOM    241  C5'   A a2054     173.698 127.170 179.352  1.00  5.06           C
ATOM    242  C4'   A a2054     173.149 125.777 179.105  1.00  5.06           C
ATOM    243  O4'   A a2054     172.224 125.394 180.156  1.00  5.06           O
ATOM    244  C3'   A a2054     172.367 125.555 177.813  1.00  5.06           C
ATOM    245  O3'   A a2054     173.213 125.277 176.716  1.00  5.06           O
ATOM    246  C2'   A a2054     171.498 124.350 178.146  1.00  5.06           C
ATOM    247  O2'   A a2054     172.256 123.154 178.025  1.00  5.06           O
ATOM    248  C1'   A a2054     171.191 124.589 179.625  1.00  5.06           C
ATOM    249  N9    A a2054     169.903 125.289 179.812  1.00  5.06           N
ATOM    250  C8    A a2054     169.731 126.578 180.222  1.00  5.06           C
ATOM    251  N7    A a2054     168.480 126.934 180.318  1.00  5.06           N
ATOM    252  C5    A a2054     167.770 125.811 179.942  1.00  5.06           C
ATOM    253  C6    A a2054     166.391 125.544 179.831  1.00  5.06           C
ATOM    254  N6    A a2054     165.434 126.441 180.085  1.00  5.06           N
ATOM    255  N1    A a2054     166.011 124.318 179.419  1.00  5.06           N
ATOM    256  C2    A a2054     166.954 123.415 179.145  1.00  5.06           C
ATOM    257  N3    A a2054     168.282 123.550 179.217  1.00  5.06           N
ATOM    258  C4    A a2054     168.641 124.781 179.616  1.00  5.06           C
ATOM    259  P     C a2055     173.205 126.184 175.395  1.00  5.79           P
ATOM    260  OP1   C a2055     171.826 126.616 175.103  1.00  5.79           O
ATOM    261  OP2   C a2055     173.984 125.436 174.391  1.00  5.79           O1-
ATOM    262  O5'   C a2055     174.084 127.440 175.815  1.00  5.79           O
ATOM    263  C5'   C a2055     174.004 128.680 175.134  1.00  5.79           C
ATOM    264  C4'   C a2055     174.330 129.806 176.082  1.00  5.79           C
ATOM    265  O4'   C a2055     175.709 129.689 176.526  1.00  5.79           O
ATOM    266  C3'   C a2055     174.227 131.221 175.531  1.00  5.79           C
ATOM    267  O3'   C a2055     172.911 131.735 175.580  1.00  5.79           O
ATOM    268  C2'   C a2055     175.165 131.998 176.439  1.00  5.79           C
ATOM    269  O2'   C a2055     174.529 132.279 177.680  1.00  5.79           O
ATOM    270  C1'   C a2055     176.277 130.971 176.670  1.00  5.79           C
ATOM    271  N1    C a2055     177.354 131.120 175.667  1.00  5.79           N
ATOM    272  C2    C a2055     178.238 132.186 175.832  1.00  5.79           C
ATOM    273  O2    C a2055     178.079 132.941 176.800  1.00  5.79           O
ATOM    274  N3    C a2055     179.238 132.371 174.940  1.00  5.79           N
ATOM    275  C4    C a2055     179.374 131.532 173.911  1.00  5.79           C
ATOM    276  N4    C a2055     180.374 131.742 173.052  1.00  5.79           N
ATOM    277  C5    C a2055     178.481 130.434 173.713  1.00  5.79           C
ATOM    278  C6    C a2055     177.491 130.267 174.606  1.00  5.79           C
ATOM    279  P     G a2056     171.819 131.350 174.472  1.00  5.52           P
ATOM    280  OP1   G a2056     172.461 130.971 173.203  1.00  5.52           O
ATOM    281  OP2   G a2056     170.832 132.432 174.455  1.00  5.52           O1-
ATOM    282  O5'   G a2056     171.164 130.024 175.056  1.00  5.52           O
ATOM    283  C5'   G a2056     170.716 129.925 176.399  1.00  5.52           C
ATOM    284  C4'   G a2056     169.549 128.970 176.474  1.00  5.52           C
ATOM    285  O4'   G a2056     168.992 128.942 177.819  1.00  5.52           O
ATOM    286  C3'   G a2056     168.381 129.368 175.575  1.00  5.52           C
ATOM    287  O3'   G a2056     168.504 128.811 174.281  1.00  5.52           O
ATOM    288  C2'   G a2056     167.170 128.852 176.335  1.00  5.52           C
ATOM    289  O2'   G a2056     167.041 127.450 176.159  1.00  5.52           O
ATOM    290  C1'   G a2056     167.599 129.129 177.769  1.00  5.52           C
ATOM    291  N9    G a2056     167.374 130.538 178.130  1.00  5.52           N
ATOM    292  C8    G a2056     168.353 131.348 178.661  1.00  5.52           C
ATOM    293  N7    G a2056     167.932 132.555 178.888  1.00  5.52           N
ATOM    294  C5    G a2056     166.601 132.535 178.515  1.00  5.52           C
ATOM    295  C6    G a2056     165.635 133.569 178.558  1.00  5.52           C
ATOM    296  O6    G a2056     165.779 134.731 178.932  1.00  5.52           O
ATOM    297  N1    G a2056     164.413 133.139 178.070  1.00  5.52           N
ATOM    298  C2    G a2056     164.140 131.872 177.623  1.00  5.52           C
ATOM    299  N2    G a2056     162.900 131.634 177.195  1.00  5.52           N
ATOM    300  N3    G a2056     165.035 130.910 177.577  1.00  5.52           N
ATOM    301  C4    G a2056     166.237 131.300 178.031  1.00  5.52           C
ATOM    302  P     G a2057     168.244 129.689 172.960  1.00  6.89           P
ATOM    303  OP1   G a2057     168.668 128.836 171.833  1.00  6.89           O
ATOM    304  OP2   G a2057     168.835 131.027 173.082  1.00  6.89           O1-
ATOM    305  O5'   G a2057     166.671 129.919 172.925  1.00  6.89           O
ATOM    306  C5'   G a2057     165.773 128.843 172.715  1.00  6.89           C
ATOM    307  C4'   G a2057     164.365 129.360 172.560  1.00  6.89           C
ATOM    308  O4'   G a2057     163.911 129.948 173.810  1.00  6.89           O
ATOM    309  C3'   G a2057     164.177 130.479 171.548  1.00  6.89           C
ATOM    310  O3'   G a2057     164.104 130.016 170.220  1.00  6.89           O
ATOM    311  C2'   G a2057     162.894 131.145 172.034  1.00  6.89           C
ATOM    312  O2'   G a2057     161.754 130.374 171.665  1.00  6.89           O
ATOM    313  C1'   G a2057     163.073 131.056 173.546  1.00  6.89           C
ATOM    314  N9    G a2057     163.720 132.263 174.101  1.00  6.89           N
ATOM    315  C8    G a2057     165.044 132.395 174.429  1.00  6.89           C
ATOM    316  N7    G a2057     165.337 133.562 174.912  1.00  6.89           N
ATOM    317  C5    G a2057     164.143 134.257 174.889  1.00  6.89           C
ATOM    318  C6    G a2057     163.847 135.578 175.280  1.00  6.89           C
ATOM    319  O6    G a2057     164.622 136.404 175.737  1.00  6.89           O
ATOM    320  N1    G a2057     162.506 135.895 175.096  1.00  6.89           N
ATOM    321  C2    G a2057     161.567 135.028 174.588  1.00  6.89           C
ATOM    322  N2    G a2057     160.310 135.481 174.459  1.00  6.89           N
ATOM    323  N3    G a2057     161.845 133.798 174.215  1.00  6.89           N
ATOM    324  C4    G a2057     163.131 133.471 174.391  1.00  6.89           C
ATOM    325  P     A a2058     164.649 130.941 169.034  1.00 10.78           P
ATOM    326  OP1   A a2058     164.457 130.191 167.781  1.00 10.78           O
ATOM    327  OP2   A a2058     165.986 131.449 169.408  1.00 10.78           O1-
ATOM    328  O5'   A a2058     163.676 132.200 169.042  1.00 10.78           O
ATOM    329  C5'   A a2058     162.303 132.097 168.689  1.00 10.78           C
ATOM    330  C4'   A a2058     161.623 133.425 168.883  1.00 10.78           C
ATOM    331  O4'   A a2058     161.785 133.823 170.273  1.00 10.78           O
ATOM    332  C3'   A a2058     162.218 134.578 168.071  1.00 10.78           C
ATOM    333  O3'   A a2058     161.644 134.702 166.769  1.00 10.78           O
ATOM    334  C2'   A a2058     161.970 135.800 168.959  1.00 10.78           C
ATOM    335  O2'   A a2058     160.652 136.301 168.780  1.00 10.78           O
ATOM    336  C1'   A a2058     162.070 135.201 170.367  1.00 10.78           C
ATOM    337  N9    A a2058     163.413 135.377 170.968  1.00 10.78           N
ATOM    338  C8    A a2058     164.488 134.530 170.885  1.00 10.78           C
ATOM    339  N7    A a2058     165.554 134.963 171.518  1.00 10.78           N
ATOM    340  C5    A a2058     165.166 136.177 172.050  1.00 10.78           C
ATOM    341  C6    A a2058     165.849 137.132 172.828  1.00 10.78           C
ATOM    342  N6    A a2058     167.122 137.005 173.221  1.00 10.78           N
ATOM    343  N1    A a2058     165.169 138.234 173.191  1.00 10.78           N
ATOM    344  C2    A a2058     163.898 138.374 172.812  1.00 10.78           C
ATOM    345  N3    A a2058     163.154 137.545 172.081  1.00 10.78           N
ATOM    346  C4    A a2058     163.848 136.448 171.725  1.00 10.78           C
ATOM    347  P     A a2059     162.313 134.015 165.465  1.00 16.19           P
ATOM    348  OP1   A a2059     161.218 133.513 164.621  1.00 16.19           O
ATOM    349  OP2   A a2059     163.416 133.107 165.839  1.00 16.19           O1-
ATOM    350  O5'   A a2059     163.002 135.216 164.681  1.00 16.19           O
ATOM    351  C5'   A a2059     162.226 136.242 164.082  1.00 16.19           C
ATOM    352  C4'   A a2059     162.999 137.537 164.020  1.00 16.19           C
ATOM    353  O4'   A a2059     163.209 138.037 165.362  1.00 16.19           O
ATOM    354  C3'   A a2059     164.396 137.465 163.399  1.00 16.19           C
ATOM    355  O3'   A a2059     164.328 137.637 161.987  1.00 16.19           O
ATOM    356  C2'   A a2059     165.138 138.619 164.082  1.00 16.19           C
ATOM    357  O2'   A a2059     164.883 139.841 163.392  1.00 16.19           O
ATOM    358  C1'   A a2059     164.453 138.691 165.454  1.00 16.19           C
ATOM    359  N9    A a2059     165.245 138.038 166.513  1.00 16.19           N
ATOM    360  C8    A a2059     165.499 136.699 166.663  1.00 16.19           C
ATOM    361  N7    A a2059     166.251 136.428 167.699  1.00 16.19           N
ATOM    362  C5    A a2059     166.517 137.666 168.261  1.00 16.19           C
ATOM    363  C6    A a2059     167.265 138.048 169.391  1.00 16.19           C
ATOM    364  N6    A a2059     167.917 137.181 170.165  1.00 16.19           N
ATOM    365  N1    A a2059     167.330 139.361 169.679  1.00 16.19           N
ATOM    366  C2    A a2059     166.683 140.228 168.881  1.00 16.19           C
ATOM    367  N3    A a2059     165.941 139.997 167.793  1.00 16.19           N
ATOM    368  C4    A a2059     165.907 138.676 167.534  1.00 16.19           C
ATOM    369  P     A a2060     165.086 136.675 160.939  1.00 10.45           P
ATOM    370  OP1   A a2060     165.037 137.376 159.632  1.00 10.45           O
ATOM    371  OP2   A a2060     164.567 135.296 161.053  1.00 10.45           O1-
ATOM    372  O5'   A a2060     166.611 136.686 161.380  1.00 10.45           O
ATOM    373  C5'   A a2060     167.535 135.836 160.713  1.00 10.45           C
ATOM    374  C4'   A a2060     168.962 136.199 161.025  1.00 10.45           C
ATOM    375  O4'   A a2060     169.842 135.237 160.379  1.00 10.45           O
ATOM    376  C3'   A a2060     169.408 137.573 160.525  1.00 10.45           C
ATOM    377  O3'   A a2060     170.454 138.028 161.387  1.00 10.45           O
ATOM    378  C2'   A a2060     169.980 137.232 159.149  1.00 10.45           C
ATOM    379  O2'   A a2060     170.878 138.175 158.616  1.00 10.45           O
ATOM    380  C1'   A a2060     170.673 135.903 159.444  1.00 10.45           C
ATOM    381  N9    A a2060     170.832 135.033 158.278  1.00 10.45           N
ATOM    382  C8    A a2060     169.872 134.342 157.592  1.00 10.45           C
ATOM    383  N7    A a2060     170.344 133.646 156.588  1.00 10.45           N
ATOM    384  C5    A a2060     171.706 133.882 156.627  1.00 10.45           C
ATOM    385  C6    A a2060     172.779 133.440 155.833  1.00 10.45           C
ATOM    386  N6    A a2060     172.634 132.617 154.798  1.00 10.45           N
ATOM    387  N1    A a2060     174.018 133.866 156.166  1.00 10.45           N
ATOM    388  C2    A a2060     174.160 134.689 157.211  1.00 10.45           C
ATOM    389  N3    A a2060     173.228 135.182 158.020  1.00 10.45           N
ATOM    390  C4    A a2060     172.019 134.726 157.676  1.00 10.45           C
ATOM    391  P     G a2061     170.956 139.551 161.353  1.00 12.65           P
ATOM    392  OP1   G a2061     170.100 140.319 160.419  1.00 12.65           O
ATOM    393  OP2   G a2061     172.416 139.520 161.134  1.00 12.65           O1-
ATOM    394  O5'   G a2061     170.655 140.082 162.825  1.00 12.65           O
ATOM    395  C5'   G a2061     171.664 140.149 163.833  1.00 12.65           C
ATOM    396  C4'   G a2061     171.797 141.570 164.336  1.00 12.65           C
ATOM    397  O4'   G a2061     172.288 141.594 165.714  1.00 12.65           O
ATOM    398  C3'   G a2061     172.755 142.443 163.520  1.00 12.65           C
ATOM    399  O3'   G a2061     172.255 143.777 163.469  1.00 12.65           O
ATOM    400  C2'   G a2061     174.015 142.441 164.380  1.00 12.65           C
ATOM    401  O2'   G a2061     174.869 143.540 164.152  1.00 12.65           O
ATOM    402  C1'   G a2061     173.413 142.450 165.789  1.00 12.65           C
ATOM    403  N9    G a2061     174.334 141.988 166.840  1.00 12.65           N
ATOM    404  C8    G a2061     174.918 140.752 166.940  1.00 12.65           C
ATOM    405  N7    G a2061     175.713 140.649 167.968  1.00 12.65           N
ATOM    406  C5    G a2061     175.658 141.888 168.591  1.00 12.65           C
ATOM    407  C6    G a2061     176.322 142.360 169.755  1.00 12.65           C
ATOM    408  O6    G a2061     177.110 141.741 170.493  1.00 12.65           O
ATOM    409  N1    G a2061     176.001 143.681 170.043  1.00 12.65           N
ATOM    410  C2    G a2061     175.137 144.448 169.295  1.00 12.65           C
ATOM    411  N2    G a2061     174.935 145.703 169.718  1.00 12.65           N
ATOM    412  N3    G a2061     174.507 144.002 168.211  1.00 12.65           N
ATOM    413  C4    G a2061     174.818 142.725 167.912  1.00 12.65           C
ATOM    414  P     A a2062     171.638 144.386 162.121  1.00 20.91           P
ATOM    415  OP1   A a2062     170.410 143.629 161.782  1.00 20.91           O
ATOM    416  OP2   A a2062     172.706 144.495 161.105  1.00 20.91           O1-
ATOM    417  O5'   A a2062     171.140 145.815 162.594  1.00 20.91           O
ATOM    418  C5'   A a2062     171.335 146.990 161.822  1.00 20.91           C
ATOM    419  C4'   A a2062     171.224 148.201 162.717  1.00 20.91           C
ATOM    420  O4'   A a2062     170.044 148.054 163.557  1.00 20.91           O
ATOM    421  C3'   A a2062     172.404 148.382 163.672  1.00 20.91           C
ATOM    422  O3'   A a2062     172.666 149.769 163.843  1.00 20.91           O
ATOM    423  C2'   A a2062     171.898 147.765 164.978  1.00 20.91           C
ATOM    424  O2'   A a2062     172.494 148.284 166.146  1.00 20.91           O
ATOM    425  C1'   A a2062     170.408 148.090 164.927  1.00 20.91           C
ATOM    426  N9    A a2062     169.588 147.115 165.646  1.00 20.91           N
ATOM    427  C8    A a2062     169.357 145.830 165.237  1.00 20.91           C
ATOM    428  N7    A a2062     168.598 145.152 166.061  1.00 20.91           N
ATOM    429  C5    A a2062     168.301 146.047 167.081  1.00 20.91           C
ATOM    430  C6    A a2062     167.537 145.920 168.263  1.00 20.91           C
ATOM    431  N6    A a2062     166.890 144.800 168.613  1.00 20.91           N
ATOM    432  N1    A a2062     167.443 147.011 169.062  1.00 20.91           N
ATOM    433  C2    A a2062     168.086 148.135 168.697  1.00 20.91           C
ATOM    434  N3    A a2062     168.846 148.363 167.625  1.00 20.91           N
ATOM    435  C4    A a2062     168.909 147.269 166.838  1.00 20.91           C
ATOM    436  P     C a2063     174.118 150.328 163.469  1.00 12.40           P
ATOM    437  OP1   C a2063     174.025 151.756 163.053  1.00 12.40           O
ATOM    438  OP2   C a2063     174.729 149.365 162.527  1.00 12.40           O1-
ATOM    439  O5'   C a2063     174.907 150.210 164.851  1.00 12.40           O
ATOM    440  C5'   C a2063     174.391 150.786 166.045  1.00 12.40           C
ATOM    441  C4'   C a2063     175.409 150.682 167.148  1.00 12.40           C
ATOM    442  O4'   C a2063     175.245 149.417 167.837  1.00 12.40           O
ATOM    443  C3'   C a2063     176.850 150.679 166.655  1.00 12.40           C
ATOM    444  O3'   C a2063     177.358 151.992 166.522  1.00 12.40           O
ATOM    445  C2'   C a2063     177.586 149.860 167.711  1.00 12.40           C
ATOM    446  O2'   C a2063     177.950 150.679 168.813  1.00 12.40           O
ATOM    447  C1'   C a2063     176.503 148.870 168.167  1.00 12.40           C
ATOM    448  N1    C a2063     176.612 147.527 167.537  1.00 12.40           N
ATOM    449  C2    C a2063     177.708 146.722 167.832  1.00 12.40           C
ATOM    450  O2    C a2063     178.561 147.172 168.592  1.00 12.40           O
ATOM    451  N3    C a2063     177.809 145.495 167.273  1.00 12.40           N
ATOM    452  C4    C a2063     176.859 145.050 166.461  1.00 12.40           C
ATOM    453  N4    C a2063     176.997 143.836 165.929  1.00 12.40           N
ATOM    454  C5    C a2063     175.717 145.854 166.141  1.00 12.40           C
ATOM    455  C6    C a2063     175.634 147.063 166.699  1.00 12.40           C
ATOM    456  P     C a2064     178.128 152.440 165.195  1.00  8.97           P
ATOM    457  OP1   C a2064     178.750 153.761 165.451  1.00  8.97           O
ATOM    458  OP2   C a2064     177.238 152.263 164.029  1.00  8.97           O1-
ATOM    459  O5'   C a2064     179.332 151.410 165.106  1.00  8.97           O
ATOM    460  C5'   C a2064     180.438 151.511 165.985  1.00  8.97           C
ATOM    461  C4'   C a2064     181.428 150.413 165.707  1.00  8.97           C
ATOM    462  O4'   C a2064     180.867 149.141 166.114  1.00  8.97           O
ATOM    463  C3'   C a2064     181.774 150.199 164.239  1.00  8.97           C
ATOM    464  O3'   C a2064     182.718 151.134 163.745  1.00  8.97           O
ATOM    465  C2'   C a2064     182.282 148.765 164.239  1.00  8.97           C
ATOM    466  O2'   C a2064     183.611 148.711 164.736  1.00  8.97           O
ATOM    467  C1'   C a2064     181.353 148.116 165.272  1.00  8.97           C
ATOM    468  N1    C a2064     180.194 147.405 164.666  1.00  8.97           N
ATOM    469  C2    C a2064     180.395 146.105 164.213  1.00  8.97           C
ATOM    470  O2    C a2064     181.515 145.626 164.299  1.00  8.97           O
ATOM    471  N3    C a2064     179.378 145.414 163.657  1.00  8.97           N
ATOM    472  C4    C a2064     178.174 145.952 163.569  1.00  8.97           C
ATOM    473  N4    C a2064     177.213 145.207 163.012  1.00  8.97           N
ATOM    474  C5    C a2064     177.926 147.280 164.037  1.00  8.97           C
ATOM    475  C6    C a2064     178.953 147.964 164.569  1.00  8.97           C
ATOM    476  P     C a2065     182.568 151.761 162.274  1.00  6.60           P
ATOM    477  OP1   C a2065     183.258 153.059 162.290  1.00  6.60           O
ATOM    478  OP2   C a2065     181.166 151.722 161.825  1.00  6.60           O1-
ATOM    479  O5'   C a2065     183.358 150.748 161.331  1.00  6.60           O
ATOM    480  C5'   C a2065     184.735 150.476 161.521  1.00  6.60           C
ATOM    481  C4'   C a2065     185.099 149.109 160.986  1.00  6.60           C
ATOM    482  O4'   C a2065     184.296 148.095 161.637  1.00  6.60           O
ATOM    483  C3'   C a2065     184.890 148.868 159.492  1.00  6.60           C
ATOM    484  O3'   C a2065     185.994 149.339 158.746  1.00  6.60           O
ATOM    485  C2'   C a2065     184.716 147.352 159.419  1.00  6.60           C
ATOM    486  O2'   C a2065     185.976 146.690 159.469  1.00  6.60           O
ATOM    487  C1'   C a2065     183.988 147.062 160.730  1.00  6.60           C
ATOM    488  N1    C a2065     182.512 146.982 160.579  1.00  6.60           N
ATOM    489  C2    C a2065     181.980 145.813 160.044  1.00  6.60           C
ATOM    490  O2    C a2065     182.718 144.905 159.667  1.00  6.60           O
ATOM    491  N3    C a2065     180.646 145.709 159.917  1.00  6.60           N
ATOM    492  C4    C a2065     179.846 146.696 160.307  1.00  6.60           C
ATOM    493  N4    C a2065     178.548 146.516 160.163  1.00  6.60           N
ATOM    494  C5    C a2065     180.351 147.902 160.867  1.00  6.60           C
ATOM    495  C6    C a2065     181.680 147.996 160.972  1.00  6.60           C
ATOM    496  P     C a2066     185.831 150.031 157.314  1.00  7.11           P
ATOM    497  OP1   C a2066     187.199 150.494 156.984  1.00  7.11           O
ATOM    498  OP2   C a2066     184.682 150.942 157.308  1.00  7.11           O1-
ATOM    499  O5'   C a2066     185.492 148.824 156.340  1.00  7.11           O
ATOM    500  C5'   C a2066     186.441 147.801 156.105  1.00  7.11           C
ATOM    501  C4'   C a2066     185.780 146.571 155.540  1.00  7.11           C
ATOM    502  O4'   C a2066     184.720 146.122 156.418  1.00  7.11           O
ATOM    503  C3'   C a2066     185.094 146.759 154.194  1.00  7.11           C
ATOM    504  O3'   C a2066     186.005 146.651 153.120  1.00  7.11           O
ATOM    505  C2'   C a2066     184.044 145.656 154.177  1.00  7.11           C
ATOM    506  O2'   C a2066     184.616 144.439 153.749  1.00  7.11           O
ATOM    507  C1'   C a2066     183.704 145.505 155.657  1.00  7.11           C
ATOM    508  N1    C a2066     182.371 146.034 156.029  1.00  7.11           N
ATOM    509  C2    C a2066     181.245 145.366 155.562  1.00  7.11           C
ATOM    510  O2    C a2066     181.402 144.423 154.791  1.00  7.11           O
ATOM    511  N3    C a2066     180.022 145.799 155.914  1.00  7.11           N
ATOM    512  C4    C a2066     179.879 146.822 156.739  1.00  7.11           C
ATOM    513  N4    C a2066     178.652 147.185 157.080  1.00  7.11           N
ATOM    514  C5    C a2066     181.012 147.509 157.261  1.00  7.11           C
ATOM    515  C6    C a2066     182.221 147.083 156.879  1.00  7.11           C
ATOM    516  P     G a2067     185.751 147.460 151.762  1.00  8.70           P
ATOM    517  OP1   G a2067     186.950 147.343 150.902  1.00  8.70           O
ATOM    518  OP2   G a2067     185.227 148.774 152.143  1.00  8.70           O1-
ATOM    519  O5'   G a2067     184.526 146.698 151.101  1.00  8.70           O
ATOM    520  C5'   G a2067     184.600 145.321 150.769  1.00  8.70           C
ATOM    521  C4'   G a2067     183.420 144.936 149.921  1.00  8.70           C
ATOM    522  O4'   G a2067     182.223 144.917 150.753  1.00  8.70           O
ATOM    523  C3'   G a2067     183.137 145.910 148.778  1.00  8.70           C
ATOM    524  O3'   G a2067     182.675 145.191 147.642  1.00  8.70           O
ATOM    525  C2'   G a2067     182.011 146.778 149.334  1.00  8.70           C
ATOM    526  O2'   G a2067     181.174 147.343 148.351  1.00  8.70           O
ATOM    527  C1'   G a2067     181.250 145.791 150.215  1.00  8.70           C
ATOM    528  N9    G a2067     180.532 146.451 151.317  1.00  8.70           N
ATOM    529  C8    G a2067     181.078 147.287 152.261  1.00  8.70           C
ATOM    530  N7    G a2067     180.198 147.755 153.100  1.00  8.70           N
ATOM    531  C5    G a2067     179.001 147.200 152.696  1.00  8.70           C
ATOM    532  C6    G a2067     177.693 147.343 153.233  1.00  8.70           C
ATOM    533  O6    G a2067     177.343 148.009 154.195  1.00  8.70           O
ATOM    534  N1    G a2067     176.745 146.621 152.532  1.00  8.70           N
ATOM    535  C2    G a2067     177.021 145.835 151.446  1.00  8.70           C
ATOM    536  N2    G a2067     175.967 145.207 150.901  1.00  8.70           N
ATOM    537  N3    G a2067     178.239 145.690 150.930  1.00  8.70           N
ATOM    538  C4    G a2067     179.186 146.388 151.599  1.00  8.70           C
ATOM    539  P     U a2068     183.734 144.584 146.604  1.00  8.56           P
ATOM    540  OP1   U a2068     182.990 143.697 145.697  1.00  8.56           O
ATOM    541  OP2   U a2068     184.944 144.121 147.312  1.00  8.56           O1-
ATOM    542  O5'   U a2068     184.212 145.848 145.770  1.00  8.56           O
ATOM    543  C5'   U a2068     183.266 146.680 145.124  1.00  8.56           C
ATOM    544  C4'   U a2068     183.545 148.137 145.397  1.00  8.56           C
ATOM    545  O4'   U a2068     184.950 148.437 145.188  1.00  8.56           O
ATOM    546  C3'   U a2068     182.804 149.115 144.495  1.00  8.56           C
ATOM    547  O3'   U a2068     181.522 149.397 145.005  1.00  8.56           O
ATOM    548  C2'   U a2068     183.698 150.344 144.514  1.00  8.56           C
ATOM    549  O2'   U a2068     183.466 151.116 145.680  1.00  8.56           O
ATOM    550  C1'   U a2068     185.090 149.719 144.620  1.00  8.56           C
ATOM    551  N1    U a2068     185.708 149.584 143.284  1.00  8.56           N
ATOM    552  C2    U a2068     186.060 150.768 142.669  1.00  8.56           C
ATOM    553  O2    U a2068     185.915 151.851 143.171  1.00  8.56           O
ATOM    554  N3    U a2068     186.612 150.616 141.443  1.00  8.56           N
ATOM    555  C4    U a2068     186.835 149.435 140.780  1.00  8.56           C
ATOM    556  O4    U a2068     187.336 149.478 139.670  1.00  8.56           O
ATOM    557  C5    U a2068     186.444 148.248 141.480  1.00  8.56           C
ATOM    558  C6    U a2068     185.881 148.366 142.685  1.00  8.56           C
ATOM    559  P     A a2069     180.201 149.131 144.136  1.00 12.34           P
ATOM    560  OP1   A a2069     180.085 147.659 143.903  1.00 12.34           O1-
ATOM    561  OP2   A a2069     180.168 150.046 142.960  1.00 12.34           O
ATOM    562  O5'   A a2069     179.071 149.604 145.135  1.00 12.34           O
ATOM    563  C5'   A a2069     179.004 149.060 146.437  1.00 12.34           C
ATOM    564  C4'   A a2069     177.659 148.427 146.631  1.00 12.34           C
ATOM    565  O4'   A a2069     177.626 147.664 147.868  1.00 12.34           O
ATOM    566  C3'   A a2069     176.491 149.395 146.763  1.00 12.34           C
ATOM    567  O3'   A a2069     176.068 149.937 145.523  1.00 12.34           O
ATOM    568  C2'   A a2069     175.461 148.525 147.464  1.00 12.34           C
ATOM    569  O2'   A a2069     174.945 147.556 146.567  1.00 12.34           O
ATOM    570  C1'   A a2069     176.362 147.808 148.473  1.00 12.34           C
ATOM    571  N9    A a2069     176.478 148.605 149.703  1.00  0.00           N
ATOM    572  C8    A a2069     177.634 149.059 150.264  1.00  0.00           C
ATOM    573  N7    A a2069     177.369 149.729 151.348  1.00  0.00           N
ATOM    574  C5    A a2069     176.029 149.753 151.547  1.00  0.00           C
ATOM    575  C6    A a2069     175.186 150.301 152.528  1.00  0.00           C
ATOM    576  N6    A a2069     175.707 151.020 153.589  1.00  0.00           N
ATOM    577  N1    A a2069     173.875 150.119 152.409  1.00  0.00           N
ATOM    578  C2    A a2069     173.368 149.434 151.401  1.00  0.00           C
ATOM    579  N3    A a2069     174.120 148.897 150.463  1.00  0.00           N
ATOM    580  C4    A a2069     175.442 149.028 150.497  1.00  0.00           C
ATOM    581  H8    A a2069     178.624 148.887 149.868  1.00  0.00           H
ATOM    582  H2    A a2069     172.297 149.309 151.343  1.00  0.00           H
ATOM    583 HN61   A a2069     175.115 151.398 154.258  1.00  0.00           H
ATOM    584 HN62   A a2069     176.666 151.144 153.666  1.00  0.00           H
ATOM    585  P     A a2070     175.698 151.503 145.402  1.00  9.18           P
ATOM    586  OP1   A a2070     175.437 151.813 143.981  1.00  9.18           O
ATOM    587  OP2   A a2070     176.612 152.326 146.203  1.00  9.18           O1-
ATOM    588  O5'   A a2070     174.283 151.603 146.107  1.00  9.18           O
ATOM    589  C5'   A a2070     173.230 150.753 145.701  1.00  9.18           C
ATOM    590  C4'   A a2070     172.002 150.943 146.551  1.00  9.18           C
ATOM    591  O4'   A a2070     172.235 150.451 147.898  1.00  9.18           O
ATOM    592  C3'   A a2070     171.520 152.374 146.774  1.00  9.18           C
ATOM    593  O3'   A a2070     170.832 152.930 145.660  1.00  9.18           O
ATOM    594  C2'   A a2070     170.627 152.201 147.992  1.00  9.18           C
ATOM    595  O2'   A a2070     169.408 151.588 147.602  1.00  9.18           O
ATOM    596  C1'   A a2070     171.439 151.189 148.807  1.00  9.18           C
ATOM    597  N9    A a2070     172.325 151.867 149.772  1.00  9.18           N
ATOM    598  C8    A a2070     173.676 152.063 149.714  1.00  9.18           C
ATOM    599  N7    A a2070     174.154 152.710 150.751  1.00  9.18           N
ATOM    600  C5    A a2070     173.043 152.978 151.531  1.00  9.18           C
ATOM    601  C6    A a2070     172.871 153.631 152.762  1.00  9.18           C
ATOM    602  N6    A a2070     173.867 154.170 153.450  1.00  9.18           N
ATOM    603  N1    A a2070     171.616 153.719 153.252  1.00  9.18           N
ATOM    604  C2    A a2070     170.628 153.162 152.553  1.00  9.18           C
ATOM    605  N3    A a2070     170.667 152.514 151.406  1.00  9.18           N
ATOM    606  C4    A a2070     171.910 152.459 150.929  1.00  9.18           C
ATOM    607  P     A a2071     170.916 154.501 145.335  1.00  7.00           P
ATOM    608  OP1   A a2071     170.464 154.729 143.954  1.00  7.00           O
ATOM    609  OP2   A a2071     172.214 155.014 145.801  1.00  7.00           O1-
ATOM    610  O5'   A a2071     169.857 155.172 146.314  1.00  7.00           O
ATOM    611  C5'   A a2071     168.521 154.701 146.396  1.00  7.00           C
ATOM    612  C4'   A a2071     167.923 155.003 147.749  1.00  7.00           C
ATOM    613  O4'   A a2071     168.769 154.444 148.780  1.00  7.00           O
ATOM    614  C3'   A a2071     167.796 156.477 148.109  1.00  7.00           C
ATOM    615  O3'   A a2071     166.584 157.019 147.615  1.00  7.00           O
ATOM    616  C2'   A a2071     167.868 156.460 149.636  1.00  7.00           C
ATOM    617  O2'   A a2071     166.614 156.073 150.190  1.00  7.00           O
ATOM    618  C1'   A a2071     168.833 155.309 149.886  1.00  7.00           C
ATOM    619  N9    A a2071     170.242 155.702 150.105  1.00  7.00           N
ATOM    620  C8    A a2071     171.301 155.461 149.264  1.00  7.00           C
ATOM    621  N7    A a2071     172.440 155.862 149.738  1.00  7.00           N
ATOM    622  C5    A a2071     172.142 156.374 150.980  1.00  7.00           C
ATOM    623  C6    A a2071     172.935 156.937 151.985  1.00  7.00           C
ATOM    624  N6    A a2071     174.258 157.103 151.903  1.00  7.00           N
ATOM    625  N1    A a2071     172.289 157.335 153.100  1.00  7.00           N
ATOM    626  C2    A a2071     170.960 157.193 153.193  1.00  7.00           C
ATOM    627  N3    A a2071     170.121 156.653 152.325  1.00  7.00           N
ATOM    628  C4    A a2071     170.783 156.265 151.227  1.00  7.00           C
ATOM    629  P     C a2072     166.585 158.294 146.647  1.00  5.56           P
ATOM    630  OP1   C a2072     165.305 158.289 145.919  1.00  5.56           O
ATOM    631  OP2   C a2072     167.854 158.375 145.919  1.00  5.56           O1-
ATOM    632  O5'   C a2072     166.561 159.509 147.667  1.00  5.56           O
ATOM    633  C5'   C a2072     165.440 159.714 148.509  1.00  5.56           C
ATOM    634  C4'   C a2072     165.824 160.288 149.849  1.00  5.56           C
ATOM    635  O4'   C a2072     166.722 159.403 150.570  1.00  5.56           O
ATOM    636  C3'   C a2072     166.561 161.618 149.860  1.00  5.56           C
ATOM    637  O3'   C a2072     165.718 162.721 149.564  1.00  5.56           O
ATOM    638  C2'   C a2072     167.126 161.629 151.276  1.00  5.56           C
ATOM    639  O2'   C a2072     166.086 161.856 152.221  1.00  5.56           O
ATOM    640  C1'   C a2072     167.563 160.170 151.412  1.00  5.56           C
ATOM    641  N1    C a2072     168.974 159.985 150.994  1.00  5.56           N
ATOM    642  C2    C a2072     169.984 160.360 151.891  1.00  5.56           C
ATOM    643  O2    C a2072     169.649 160.867 152.966  1.00  5.56           O
ATOM    644  N3    C a2072     171.272 160.201 151.541  1.00  5.56           N
ATOM    645  C4    C a2072     171.594 159.673 150.365  1.00  5.56           C
ATOM    646  N4    C a2072     172.879 159.530 150.066  1.00  5.56           N
ATOM    647  C5    C a2072     170.593 159.274 149.435  1.00  5.56           C
ATOM    648  C6    C a2072     169.316 159.443 149.788  1.00  5.56           C
ATOM    649  P     C a2073     166.328 164.112 149.045  1.00  4.13           P
ATOM    650  OP1   C a2073     165.225 165.054 148.790  1.00  4.13           O
ATOM    651  OP2   C a2073     167.273 163.764 147.971  1.00  4.13           O1-
ATOM    652  O5'   C a2073     167.185 164.665 150.266  1.00  4.13           O
ATOM    653  C5'   C a2073     166.578 165.157 151.451  1.00  4.13           C
ATOM    654  C4'   C a2073     167.635 165.647 152.412  1.00  4.13           C
ATOM    655  O4'   C a2073     168.483 164.547 152.834  1.00  4.13           O
ATOM    656  C3'   C a2073     168.622 166.661 151.857  1.00  4.13           C
ATOM    657  O3'   C a2073     168.104 167.965 151.795  1.00  4.13           O
ATOM    658  C2'   C a2073     169.792 166.517 152.813  1.00  4.13           C
ATOM    659  O2'   C a2073     169.474 167.098 154.074  1.00  4.13           O
ATOM    660  C1'   C a2073     169.814 165.005 152.981  1.00  4.13           C
ATOM    661  N1    C a2073     170.654 164.349 151.946  1.00  4.13           N
ATOM    662  C2    C a2073     172.034 164.410 152.098  1.00  4.13           C
ATOM    663  O2    C a2073     172.473 165.046 153.043  1.00  4.13           O
ATOM    664  N3    C a2073     172.831 163.801 151.193  1.00  4.13           N
ATOM    665  C4    C a2073     172.295 163.132 150.181  1.00  4.13           C
ATOM    666  N4    C a2073     173.126 162.553 149.322  1.00  4.13           N
ATOM    667  C5    C a2073     170.884 163.038 150.004  1.00  4.13           C
ATOM    668  C6    C a2073     170.112 163.657 150.902  1.00  4.13           C
ATOM    669  P     U a2074     168.697 168.992 150.721  1.00  3.95           P
ATOM    670  OP1   U a2074     167.891 170.207 150.788  1.00  3.95           O
ATOM    671  OP2   U a2074     168.920 168.287 149.451  1.00  3.95           O1-
ATOM    672  O5'   U a2074     170.121 169.370 151.289  1.00  3.95           O
ATOM    673  C5'   U a2074     170.272 169.893 152.593  1.00  3.95           C
ATOM    674  C4'   U a2074     171.721 170.143 152.869  1.00  3.95           C
ATOM    675  O4'   U a2074     172.442 168.884 152.844  1.00  3.95           O
ATOM    676  C3'   U a2074     172.425 171.004 151.827  1.00  3.95           C
ATOM    677  O3'   U a2074     172.256 172.388 152.090  1.00  3.95           O
ATOM    678  C2'   U a2074     173.871 170.556 151.941  1.00  3.95           C
ATOM    679  O2'   U a2074     174.460 171.167 153.073  1.00  3.95           O
ATOM    680  C1'   U a2074     173.709 169.071 152.252  1.00  3.95           C
ATOM    681  N1    U a2074     173.857 168.159 151.085  1.00  3.95           N
ATOM    682  C2    U a2074     175.154 167.893 150.696  1.00  3.95           C
ATOM    683  O2    U a2074     176.108 168.420 151.207  1.00  3.95           O
ATOM    684  N3    U a2074     175.298 167.000 149.670  1.00  3.95           N
ATOM    685  C4    U a2074     174.292 166.336 149.012  1.00  3.95           C
ATOM    686  O4    U a2074     174.576 165.562 148.115  1.00  3.95           O
ATOM    687  C5    U a2074     172.967 166.642 149.478  1.00  3.95           C
ATOM    688  C6    U a2074     172.803 167.521 150.479  1.00  3.95           C
ATOM    689  P     U a2075     172.094 173.457 150.902  1.00  4.90           P
ATOM    690  OP1   U a2075     171.544 174.700 151.483  1.00  4.90           O
ATOM    691  OP2   U a2075     171.421 172.822 149.763  1.00  4.90           O1-
ATOM    692  O5'   U a2075     173.578 173.755 150.446  1.00  4.90           O
ATOM    693  C5'   U a2075     174.524 174.263 151.366  1.00  4.90           C
ATOM    694  C4'   U a2075     175.925 173.957 150.902  1.00  4.90           C
ATOM    695  O4'   U a2075     176.169 172.529 150.902  1.00  4.90           O
ATOM    696  C3'   U a2075     176.271 174.393 149.487  1.00  4.90           C
ATOM    697  O3'   U a2075     176.561 175.773 149.439  1.00  4.90           O
ATOM    698  C2'   U a2075     177.451 173.488 149.135  1.00  4.90           C
ATOM    699  O2'   U a2075     178.656 173.964 149.717  1.00  4.90           O
ATOM    700  C1'   U a2075     177.063 172.195 149.857  1.00  4.90           C
ATOM    701  N1    U a2075     176.431 171.192 148.964  1.00  4.90           N
ATOM    702  C2    U a2075     177.314 170.353 148.313  1.00  4.90           C
ATOM    703  O2    U a2075     178.507 170.465 148.459  1.00  4.90           O
ATOM    704  N3    U a2075     176.740 169.408 147.503  1.00  4.90           N
ATOM    705  C4    U a2075     175.398 169.231 147.304  1.00  4.90           C
ATOM    706  O4    U a2075     175.046 168.342 146.560  1.00  4.90           O
ATOM    707  C5    U a2075     174.521 170.128 148.008  1.00  4.90           C
ATOM    708  C6    U a2075     175.072 171.070 148.780  1.00  4.90           C
ATOM    709  P     U a2076     176.509 176.578 148.054  1.00  9.86           P
ATOM    710  OP1   U a2076     176.620 178.003 148.391  1.00  9.86           O
ATOM    711  OP2   U a2076     175.322 176.177 147.275  1.00  9.86           O1-
ATOM    712  O5'   U a2076     177.844 176.103 147.329  1.00  9.86           O
ATOM    713  C5'   U a2076     178.199 176.552 146.028  1.00  9.86           C
ATOM    714  C4'   U a2076     179.696 176.731 145.933  1.00  9.86           C
ATOM    715  O4'   U a2076     180.088 177.945 146.631  1.00  9.86           O
ATOM    716  C3'   U a2076     180.545 175.650 146.604  1.00  9.86           C
ATOM    717  O3'   U a2076     180.684 174.455 145.849  1.00  9.86           O
ATOM    718  C2'   U a2076     181.862 176.373 146.833  1.00  9.86           C
ATOM    719  O2'   U a2076     182.568 176.476 145.605  1.00  9.86           O
ATOM    720  C1'   U a2076     181.367 177.770 147.217  1.00  9.86           C
ATOM    721  N1    U a2076     181.266 177.950 148.691  1.00  9.86           N
ATOM    722  C2    U a2076     182.430 178.339 149.319  1.00  9.86           C
ATOM    723  O2    U a2076     183.479 178.514 148.724  1.00  9.86           O
ATOM    724  N3    U a2076     182.337 178.517 150.676  1.00  9.86           N
ATOM    725  C4    U a2076     181.226 178.361 151.471  1.00  9.86           C
ATOM    726  O4    U a2076     181.326 178.564 152.687  1.00  9.86           O
ATOM    727  C5    U a2076     180.054 177.955 150.759  1.00  9.86           C
ATOM    728  C6    U a2076     180.109 177.773 149.426  1.00  9.86           C
ATOM    729  P     A a2077     180.136 173.067 146.449  1.00  4.92           P
ATOM    730  OP1   A a2077     178.801 172.888 145.842  1.00  4.92           O
ATOM    731  OP2   A a2077     180.317 173.039 147.916  1.00  4.92           O1-
ATOM    732  O5'   A a2077     181.094 171.947 145.853  1.00  4.92           O
ATOM    733  C5'   A a2077     182.497 171.963 146.052  1.00  4.92           C
ATOM    734  C4'   A a2077     183.112 170.724 145.452  1.00  4.92           C
ATOM    735  O4'   A a2077     182.619 169.552 146.156  1.00  4.92           O
ATOM    736  C3'   A a2077     182.753 170.465 143.991  1.00  4.92           C
ATOM    737  O3'   A a2077     183.596 171.181 143.103  1.00  4.92           O
ATOM    738  C2'   A a2077     182.882 168.947 143.874  1.00  4.92           C
ATOM    739  O2'   A a2077     184.253 168.580 143.784  1.00  4.92           O
ATOM    740  C1'   A a2077     182.385 168.496 145.249  1.00  4.92           C
ATOM    741  N9    A a2077     180.943 168.158 145.298  1.00  4.92           N
ATOM    742  C8    A a2077     180.018 168.810 146.077  1.00  4.92           C
ATOM    743  N7    A a2077     178.808 168.331 145.983  1.00  4.92           N
ATOM    744  C5    A a2077     178.936 167.273 145.108  1.00  4.92           C
ATOM    745  C6    A a2077     177.989 166.366 144.605  1.00  4.92           C
ATOM    746  N6    A a2077     176.700 166.385 144.943  1.00  4.92           N
ATOM    747  N1    A a2077     178.445 165.426 143.752  1.00  4.92           N
ATOM    748  C2    A a2077     179.742 165.412 143.415  1.00  4.92           C
ATOM    749  N3    A a2077     180.719 166.221 143.815  1.00  4.92           N
ATOM    750  C4    A a2077     180.252 167.147 144.673  1.00  4.92           C
ATOM    751  P     C a2078     183.016 171.791 141.737  1.00  5.88           P
ATOM    752  OP1   C a2078     184.021 172.721 141.173  1.00  5.88           O
ATOM    753  OP2   C a2078     181.647 172.259 141.983  1.00  5.88           O1-
ATOM    754  O5'   C a2078     182.911 170.524 140.787  1.00  5.88           O
ATOM    755  C5'   C a2078     184.022 169.673 140.557  1.00  5.88           C
ATOM    756  C4'   C a2078     183.614 168.521 139.680  1.00  5.88           C
ATOM    757  O4'   C a2078     182.787 167.604 140.441  1.00  5.88           O
ATOM    758  C3'   C a2078     182.734 168.894 138.495  1.00  5.88           C
ATOM    759  O3'   C a2078     183.477 169.382 137.399  1.00  5.88           O
ATOM    760  C2'   C a2078     181.995 167.596 138.204  1.00  5.88           C
ATOM    761  O2'   C a2078     182.861 166.682 137.541  1.00  5.88           O
ATOM    762  C1'   C a2078     181.775 167.065 139.614  1.00  5.88           C
ATOM    763  N1    C a2078     180.446 167.360 140.218  1.00  5.88           N
ATOM    764  C2    C a2078     179.367 166.552 139.876  1.00  5.88           C
ATOM    765  O2    C a2078     179.528 165.687 139.017  1.00  5.88           O
ATOM    766  N3    C a2078     178.165 166.760 140.462  1.00  5.88           N
ATOM    767  C4    C a2078     178.022 167.704 141.389  1.00  5.88           C
ATOM    768  N4    C a2078     176.833 167.850 141.948  1.00  5.88           N
ATOM    769  C5    C a2078     179.112 168.540 141.769  1.00  5.88           C
ATOM    770  C6    C a2078     180.295 168.322 141.175  1.00  5.88           C
ATOM    771  P     U a2079     182.792 170.386 136.355  1.00  6.42           P
ATOM    772  OP1   U a2079     183.837 170.744 135.366  1.00  6.42           O
ATOM    773  OP2   U a2079     182.083 171.446 137.093  1.00  6.42           O1-
ATOM    774  O5'   U a2079     181.674 169.503 135.649  1.00  6.42           O
ATOM    775  C5'   U a2079     182.024 168.324 134.943  1.00  6.42           C
ATOM    776  C4'   U a2079     180.797 167.541 134.561  1.00  6.42           C
ATOM    777  O4'   U a2079     180.108 167.032 135.733  1.00  6.42           O
ATOM    778  C3'   U a2079     179.732 168.327 133.837  1.00  6.42           C
ATOM    779  O3'   U a2079     180.085 168.521 132.488  1.00  6.42           O
ATOM    780  C2'   U a2079     178.501 167.456 134.039  1.00  6.42           C
ATOM    781  O2'   U a2079     178.585 166.329 133.181  1.00  6.42           O
ATOM    782  C1'   U a2079     178.725 166.954 135.470  1.00  6.42           C
ATOM    783  N1    U a2079     178.002 167.703 136.533  1.00  6.42           N
ATOM    784  C2    U a2079     176.712 167.307 136.837  1.00  6.42           C
ATOM    785  O2    U a2079     176.143 166.438 136.225  1.00  6.42           O
ATOM    786  N3    U a2079     176.123 167.985 137.877  1.00  6.42           N
ATOM    787  C4    U a2079     176.676 168.989 138.627  1.00  6.42           C
ATOM    788  O4    U a2079     176.024 169.508 139.513  1.00  6.42           O
ATOM    789  C5    U a2079     178.010 169.346 138.253  1.00  6.42           C
ATOM    790  C6    U a2079     178.627 168.692 137.261  1.00  6.42           C
ATOM    791  P     A a2080     179.373 169.647 131.610  1.00  5.80           P
ATOM    792  OP1   A a2080     180.026 169.605 130.282  1.00  5.80           O
ATOM    793  OP2   A a2080     179.282 170.918 132.358  1.00  5.80           O1-
ATOM    794  O5'   A a2080     177.912 169.066 131.405  1.00  5.80           O
ATOM    795  C5'   A a2080     176.757 169.831 131.693  1.00  5.80           C
ATOM    796  C4'   A a2080     175.563 168.928 131.798  1.00  5.80           C
ATOM    797  O4'   A a2080     175.578 168.303 133.108  1.00  5.80           O
ATOM    798  C3'   A a2080     174.204 169.611 131.727  1.00  5.80           C
ATOM    799  O3'   A a2080     173.747 169.832 130.400  1.00  5.80           O
ATOM    800  C2'   A a2080     173.315 168.662 132.519  1.00  5.80           C
ATOM    801  O2'   A a2080     173.008 167.505 131.750  1.00  5.80           O
ATOM    802  C1'   A a2080     174.268 168.227 133.623  1.00  5.80           C
ATOM    803  N9    A a2080     174.197 169.063 134.837  1.00  5.80           N
ATOM    804  C8    A a2080     175.182 169.876 135.340  1.00  5.80           C
ATOM    805  N7    A a2080     174.865 170.450 136.465  1.00  5.80           N
ATOM    806  C5    A a2080     173.585 169.980 136.720  1.00  5.80           C
ATOM    807  C6    A a2080     172.690 170.216 137.770  1.00  5.80           C
ATOM    808  N6    A a2080     172.967 171.019 138.794  1.00  5.80           N
ATOM    809  N1    A a2080     171.503 169.583 137.732  1.00  5.80           N
ATOM    810  C2    A a2080     171.223 168.767 136.716  1.00  5.80           C
ATOM    811  N3    A a2080     171.993 168.472 135.672  1.00  5.80           N
ATOM    812  C4    A a2080     173.165 169.115 135.736  1.00  5.80           C
ATOM    813  P     U a2081     173.119 171.251 130.001  1.00  8.78           P
ATOM    814  OP1   U a2081     172.977 171.332 128.535  1.00  8.78           O
ATOM    815  OP2   U a2081     173.887 172.270 130.746  1.00  8.78           O1-
ATOM    816  O5'   U a2081     171.636 171.202 130.581  1.00  8.78           O
ATOM    817  C5'   U a2081     170.760 170.120 130.303  1.00  8.78           C
ATOM    818  C4'   U a2081     169.625 170.114 131.293  1.00  8.78           C
ATOM    819  O4'   U a2081     170.140 169.798 132.615  1.00  8.78           O
ATOM    820  C3'   U a2081     168.948 171.464 131.470  1.00  8.78           C
ATOM    821  O3'   U a2081     167.959 171.699 130.493  1.00  8.78           O
ATOM    822  C2'   U a2081     168.402 171.400 132.890  1.00  8.78           C
ATOM    823  O2'   U a2081     167.181 170.680 132.932  1.00  8.78           O
ATOM    824  C1'   U a2081     169.479 170.574 133.594  1.00  8.78           C
ATOM    825  N1    U a2081     170.473 171.415 134.302  1.00  8.78           N
ATOM    826  C2    U a2081     170.070 171.860 135.531  1.00  8.78           C
ATOM    827  O2    U a2081     168.973 171.590 135.954  1.00  8.78           O
ATOM    828  N3    U a2081     170.978 172.619 136.227  1.00  8.78           N
ATOM    829  C4    U a2081     172.246 172.967 135.799  1.00  8.78           C
ATOM    830  O4    U a2081     172.967 173.652 136.519  1.00  8.78           O
ATOM    831  C5    U a2081     172.596 172.456 134.509  1.00  8.78           C
ATOM    832  C6    U a2081     171.729 171.706 133.818  1.00  8.78           C
ATOM    833  P     A a2082     167.256 173.135 130.405  1.00 10.16           P
ATOM    834  OP1   A a2082     166.656 173.245 129.050  1.00 10.16           O
ATOM    835  OP2   A a2082     168.226 174.144 130.874  1.00 10.16           O1-
ATOM    836  O5'   A a2082     166.092 173.065 131.497  1.00 10.16           O
ATOM    837  C5'   A a2082     164.892 172.336 131.261  1.00 10.16           C
ATOM    838  C4'   A a2082     163.884 172.582 132.359  1.00 10.16           C
ATOM    839  O4'   A a2082     164.467 172.207 133.639  1.00 10.16           O
ATOM    840  C3'   A a2082     163.447 174.030 132.564  1.00 10.16           C
ATOM    841  O3'   A a2082     162.422 174.428 131.668  1.00 10.16           O
ATOM    842  C2'   A a2082     163.002 174.026 134.021  1.00 10.16           C
ATOM    843  O2'   A a2082     161.729 173.405 134.142  1.00 10.16           O
ATOM    844  C1'   A a2082     164.044 173.103 134.643  1.00 10.16           C
ATOM    845  N9    A a2082     165.221 173.857 135.120  1.00 10.16           N
ATOM    846  C8    A a2082     166.446 173.945 134.518  1.00 10.16           C
ATOM    847  N7    A a2082     167.287 174.696 135.167  1.00 10.16           N
ATOM    848  C5    A a2082     166.566 175.141 136.259  1.00 10.16           C
ATOM    849  C6    A a2082     166.922 175.967 137.334  1.00 10.16           C
ATOM    850  N6    A a2082     168.125 176.521 137.453  1.00 10.16           N
ATOM    851  N1    A a2082     165.986 176.226 138.268  1.00 10.16           N
ATOM    852  C2    A a2082     164.782 175.665 138.121  1.00 10.16           C
ATOM    853  N3    A a2082     164.339 174.859 137.167  1.00 10.16           N
ATOM    854  C4    A a2082     165.292 174.629 136.249  1.00 10.16           C
ATOM    855  P     G a2083     162.372 175.920 131.056  1.00 12.16           P
ATOM    856  OP1   G a2083     161.077 176.039 130.369  1.00 12.16           O
ATOM    857  OP2   G a2083     163.618 176.208 130.310  1.00 12.16           O1-
ATOM    858  O5'   G a2083     162.369 176.891 132.320  1.00 12.16           O
ATOM    859  C5'   G a2083     161.230 177.043 133.154  1.00 12.16           C
ATOM    860  C4'   G a2083     161.598 177.751 134.436  1.00 12.16           C
ATOM    861  O4'   G a2083     162.714 177.067 135.064  1.00 12.16           O
ATOM    862  C3'   G a2083     162.081 179.191 134.288  1.00 12.16           C
ATOM    863  O3'   G a2083     161.011 180.112 134.215  1.00 12.16           O
ATOM    864  C2'   G a2083     162.949 179.381 135.529  1.00 12.16           C
ATOM    865  O2'   G a2083     162.148 179.590 136.682  1.00 12.16           O
ATOM    866  C1'   G a2083     163.590 178.003 135.657  1.00 12.16           C
ATOM    867  N9    G a2083     164.891 177.950 134.970  1.00 12.16           N
ATOM    868  C8    G a2083     165.204 177.258 133.832  1.00 12.16           C
ATOM    869  N7    G a2083     166.448 177.420 133.492  1.00 12.16           N
ATOM    870  C5    G a2083     166.974 178.260 134.447  1.00 12.16           C
ATOM    871  C6    G a2083     168.279 178.786 134.574  1.00 12.16           C
ATOM    872  O6    G a2083     169.257 178.608 133.856  1.00 12.16           O
ATOM    873  N1    G a2083     168.404 179.602 135.680  1.00 12.16           N
ATOM    874  C2    G a2083     167.396 179.887 136.558  1.00 12.16           C
ATOM    875  N2    G a2083     167.721 180.706 137.562  1.00 12.16           N
ATOM    876  N3    G a2083     166.168 179.411 136.446  1.00 12.16           N
ATOM    877  C4    G a2083     166.028 178.607 135.371  1.00 12.16           C
ATOM    878  P     C a2084     161.017 181.280 133.109  1.00 13.75           P
ATOM    879  OP1   C a2084     159.668 181.887 133.117  1.00 13.75           O
ATOM    880  OP2   C a2084     161.579 180.742 131.856  1.00 13.75           O1-
ATOM    881  O5'   C a2084     162.049 182.344 133.679  1.00 13.75           O
ATOM    882  C5'   C a2084     161.876 182.906 134.973  1.00 13.75           C
ATOM    883  C4'   C a2084     163.138 183.573 135.459  1.00 13.75           C
ATOM    884  O4'   C a2084     164.168 182.584 135.739  1.00 13.75           O
ATOM    885  C3'   C a2084     163.816 184.531 134.491  1.00 13.75           C
ATOM    886  O3'   C a2084     163.176 185.794 134.421  1.00 13.75           O
ATOM    887  C2'   C a2084     165.228 184.596 135.050  1.00 13.75           C
ATOM    888  O2'   C a2084     165.249 185.383 136.233  1.00 13.75           O
ATOM    889  C1'   C a2084     165.444 183.134 135.454  1.00 13.75           C
ATOM    890  N1    C a2084     166.074 182.352 134.362  1.00 13.75           N
ATOM    891  C2    C a2084     167.438 182.518 134.138  1.00 13.75           C
ATOM    892  O2    C a2084     168.059 183.301 134.860  1.00 13.75           O
ATOM    893  N3    C a2084     168.040 181.817 133.151  1.00 13.75           N
ATOM    894  C4    C a2084     167.342 180.976 132.395  1.00 13.75           C
ATOM    895  N4    C a2084     167.985 180.310 131.439  1.00 13.75           N
ATOM    896  C5    C a2084     165.946 180.797 132.589  1.00 13.75           C
ATOM    897  C6    C a2084     165.360 181.497 133.573  1.00 13.75           C
ATOM    898  P     U a2085     163.170 186.631 133.049  1.00 14.68           P
ATOM    899  OP1   U a2085     162.462 187.896 133.372  1.00 14.68           O
ATOM    900  OP2   U a2085     162.696 185.780 131.931  1.00 14.68           O1-
ATOM    901  O5'   U a2085     164.708 186.952 132.765  1.00 14.68           O
ATOM    902  C5'   U a2085     165.410 187.915 133.532  1.00 14.68           C
ATOM    903  C4'   U a2085     166.888 187.930 133.212  1.00 14.68           C
ATOM    904  O4'   U a2085     167.446 186.595 133.367  1.00 14.68           O
ATOM    905  C3'   U a2085     167.283 188.316 131.788  1.00 14.68           C
ATOM    906  O3'   U a2085     167.260 189.714 131.524  1.00 14.68           O
ATOM    907  C2'   U a2085     168.679 187.721 131.673  1.00 14.68           C
ATOM    908  O2'   U a2085     169.629 188.529 132.353  1.00 14.68           O
ATOM    909  C1'   U a2085     168.509 186.415 132.452  1.00 14.68           C
ATOM    910  N1    U a2085     168.186 185.302 131.539  1.00 14.68           N
ATOM    911  C2    U a2085     169.239 184.847 130.786  1.00 14.68           C
ATOM    912  O2    U a2085     170.352 185.308 130.872  1.00 14.68           O
ATOM    913  N3    U a2085     168.926 183.835 129.928  1.00 14.68           N
ATOM    914  C4    U a2085     167.708 183.241 129.745  1.00 14.68           C
ATOM    915  O4    U a2085     167.622 182.332 128.929  1.00 14.68           O
ATOM    916  C5    U a2085     166.662 183.767 130.566  1.00 14.68           C
ATOM    917  C6    U a2085     166.928 184.769 131.409  1.00 14.68           C
ATOM    918  P     U a2086     167.058 190.236 130.015  1.00 12.92           P
ATOM    919  OP1   U a2086     166.779 191.690 130.028  1.00 12.92           O
ATOM    920  OP2   U a2086     166.085 189.339 129.368  1.00 12.92           O1-
ATOM    921  O5'   U a2086     168.456 189.980 129.285  1.00 12.92           O
ATOM    922  C5'   U a2086     169.673 190.532 129.773  1.00 12.92           C
ATOM    923  C4'   U a2086     170.832 190.229 128.846  1.00 12.92           C
ATOM    924  O4'   U a2086     171.248 188.845 128.980  1.00 12.92           O
ATOM    925  C3'   U a2086     170.563 190.375 127.355  1.00 12.92           C
ATOM    926  O3'   U a2086     170.576 191.721 126.912  1.00 12.92           O
ATOM    927  C2'   U a2086     171.672 189.526 126.739  1.00 12.92           C
ATOM    928  O2'   U a2086     172.907 190.222 126.723  1.00 12.92           O
ATOM    929  C1'   U a2086     171.783 188.388 127.753  1.00 12.92           C
ATOM    930  N1    U a2086     171.056 187.184 127.296  1.00 12.92           N
ATOM    931  C2    U a2086     171.730 186.405 126.385  1.00 12.92           C
ATOM    932  O2    U a2086     172.839 186.667 125.989  1.00 12.92           O
ATOM    933  N3    U a2086     171.077 185.286 125.970  1.00 12.92           N
ATOM    934  C4    U a2086     169.823 184.889 126.355  1.00 12.92           C
ATOM    935  O4    U a2086     169.379 183.852 125.884  1.00 12.92           O
ATOM    936  C5    U a2086     169.176 185.754 127.300  1.00 12.92           C
ATOM    937  C6    U a2086     169.800 186.850 127.727  1.00 12.92           C
ATOM    938  P     G a2087     169.497 192.260 125.845  1.00 11.75           P
ATOM    939  OP1   G a2087     169.440 193.728 125.989  1.00 11.75           O
ATOM    940  OP2   G a2087     168.256 191.474 125.968  1.00 11.75           O1-
ATOM    941  O5'   G a2087     170.120 191.938 124.417  1.00 11.75           O
ATOM    942  C5'   G a2087     171.290 192.594 123.945  1.00 11.75           C
ATOM    943  C4'   G a2087     172.156 191.657 123.136  1.00 11.75           C
ATOM    944  O4'   G a2087     172.304 190.384 123.824  1.00 11.75           O
ATOM    945  C3'   G a2087     171.629 191.278 121.762  1.00 11.75           C
ATOM    946  O3'   G a2087     171.917 192.261 120.794  1.00 11.75           O
ATOM    947  C2'   G a2087     172.328 189.955 121.485  1.00 11.75           C
ATOM    948  O2'   G a2087     173.667 190.177 121.070  1.00 11.75           O
ATOM    949  C1'   G a2087     172.355 189.333 122.883  1.00 11.75           C
ATOM    950  N9    G a2087     171.210 188.431 123.108  1.00 11.75           N
ATOM    951  C8    G a2087     170.120 188.627 123.907  1.00 11.75           C
ATOM    952  N7    G a2087     169.284 187.634 123.896  1.00 11.75           N
ATOM    953  C5    G a2087     169.834 186.723 123.025  1.00 11.75           C
ATOM    954  C6    G a2087     169.377 185.447 122.610  1.00 11.75           C
ATOM    955  O6    G a2087     168.349 184.861 122.943  1.00 11.75           O
ATOM    956  N1    G a2087     170.266 184.863 121.718  1.00 11.75           N
ATOM    957  C2    G a2087     171.442 185.423 121.281  1.00 11.75           C
ATOM    958  N2    G a2087     172.181 184.728 120.416  1.00 11.75           N
ATOM    959  N3    G a2087     171.869 186.610 121.668  1.00 11.75           N
ATOM    960  C4    G a2087     171.028 187.203 122.526  1.00 11.75           C
ATOM    961  P     A a2088     170.952 192.434 119.526  1.00 10.62           P
ATOM    962  OP1   A a2088     171.319 193.704 118.869  1.00 10.62           O
ATOM    963  OP2   A a2088     169.566 192.186 119.968  1.00 10.62           O1-
ATOM    964  O5'   A a2088     171.361 191.235 118.563  1.00 10.62           O
ATOM    965  C5'   A a2088     172.623 191.185 117.911  1.00 10.62           C
ATOM    966  C4'   A a2088     172.699 189.968 117.026  1.00 10.62           C
ATOM    967  O4'   A a2088     172.639 188.781 117.863  1.00 10.62           O
ATOM    968  C3'   A a2088     171.541 189.778 116.050  1.00 10.62           C
ATOM    969  O3'   A a2088     171.652 190.548 114.862  1.00 10.62           O
ATOM    970  C2'   A a2088     171.553 188.271 115.820  1.00 10.62           C
ATOM    971  O2'   A a2088     172.619 187.915 114.957  1.00 10.62           O
ATOM    972  C1'   A a2088     171.905 187.765 117.212  1.00 10.62           C
ATOM    973  N9    A a2088     170.714 187.449 118.024  1.00 10.62           N
ATOM    974  C8    A a2088     170.137 188.210 118.999  1.00 10.62           C
ATOM    975  N7    A a2088     169.110 187.645 119.562  1.00 10.62           N
ATOM    976  C5    A a2088     168.991 186.440 118.892  1.00 10.62           C
ATOM    977  C6    A a2088     168.095 185.369 119.025  1.00 10.62           C
ATOM    978  N6    A a2088     167.100 185.347 119.901  1.00 10.62           N
ATOM    979  N1    A a2088     168.271 184.310 118.213  1.00 10.62           N
ATOM    980  C2    A a2088     169.278 184.316 117.333  1.00 10.62           C
ATOM    981  N3    A a2088     170.186 185.259 117.122  1.00 10.62           N
ATOM    982  C4    A a2088     169.983 186.299 117.947  1.00 10.62           C
ATOM    983  P     C a2089     170.336 191.155 114.163  1.00 10.67           P
ATOM    984  OP1   C a2089     170.740 192.102 113.097  1.00 10.67           O
ATOM    985  OP2   C a2089     169.408 191.647 115.198  1.00 10.67           O1-
ATOM    986  O5'   C a2089     169.673 189.882 113.475  1.00 10.67           O
ATOM    987  C5'   C a2089     170.383 189.117 112.512  1.00 10.67           C
ATOM    988  C4'   C a2089     169.641 187.851 112.160  1.00 10.67           C
ATOM    989  O4'   C a2089     169.700 186.910 113.272  1.00 10.67           O
ATOM    990  C3'   C a2089     168.142 187.985 111.900  1.00 10.67           C
ATOM    991  O3'   C a2089     167.809 188.507 110.630  1.00 10.67           O
ATOM    992  C2'   C a2089     167.666 186.559 112.117  1.00 10.67           C
ATOM    993  O2'   C a2089     168.080 185.731 111.041  1.00 10.67           O
ATOM    994  C1'   C a2089     168.490 186.170 113.336  1.00 10.67           C
ATOM    995  N1    C a2089     167.772 186.492 114.592  1.00 10.67           N
ATOM    996  C2    C a2089     166.784 185.587 115.021  1.00 10.67           C
ATOM    997  O2    C a2089     166.570 184.575 114.334  1.00 10.67           O
ATOM    998  N3    C a2089     166.103 185.853 116.146  1.00 10.67           N
ATOM    999  C4    C a2089     166.391 186.951 116.846  1.00 10.67           C
ATOM   1000  N4    C a2089     165.696 187.176 117.954  1.00 10.67           N
ATOM   1001  C5    C a2089     167.383 187.888 116.444  1.00 10.67           C
ATOM   1002  C6    C a2089     168.041 187.621 115.312  1.00 10.67           C
ATOM   1003  P     A a2090     167.003 189.895 110.747  1.00 10.03           P
ATOM   1004  OP1   A a2090     166.346 190.242 109.425  1.00 10.03           O
ATOM   1005  OP2   A a2090     167.877 191.001 111.309  1.00 10.03           O1-
ATOM   1006  O5'   A a2090     165.817 189.624 111.816  1.00 10.03           O
ATOM   1007  C5'   A a2090     164.446 189.589 111.349  1.00 10.03           C
ATOM   1008  C4'   A a2090     164.136 188.219 110.798  1.00 10.03           C
ATOM   1009  O4'   A a2090     164.856 187.218 111.561  1.00 10.03           O
ATOM   1010  C3'   A a2090     162.659 187.807 110.841  1.00 10.03           C
ATOM   1011  O3'   A a2090     162.088 187.957 109.549  1.00 10.03           O
ATOM   1012  C2'   A a2090     162.700 186.340 111.280  1.00 10.03           C
ATOM   1013  O2'   A a2090     162.797 185.448 110.192  1.00 10.03           O
ATOM   1014  C1'   A a2090     163.957 186.304 112.143  1.00 10.03           C
ATOM   1015  N9    A a2090     163.740 186.698 113.529  1.00 10.03           N
ATOM   1016  C8    A a2090     164.355 187.731 114.189  1.00 10.03           C
ATOM   1017  N7    A a2090     163.968 187.857 115.432  1.00 10.03           N
ATOM   1018  C5    A a2090     163.049 186.834 115.609  1.00 10.03           C
ATOM   1019  C6    A a2090     162.278 186.441 116.718  1.00 10.03           C
ATOM   1020  N6    A a2090     162.325 187.053 117.896  1.00 10.03           N
ATOM   1021  N1    A a2090     161.449 185.383 116.561  1.00 10.03           N
ATOM   1022  C2    A a2090     161.409 184.777 115.369  1.00 10.03           C
ATOM   1023  N3    A a2090     162.083 185.060 114.257  1.00 10.03           N
ATOM   1024  C4    A a2090     162.897 186.112 114.443  1.00 10.03           C
ATOM   1025  P     C a2091     160.758 188.846 109.667  1.00 11.73           P
ATOM   1026  OP1   C a2091     160.473 189.601 108.383  1.00 11.73           O
ATOM   1027  OP2   C a2091     160.765 189.710 110.913  1.00 11.73           O1-
ATOM   1028  O5'   C a2091     159.617 187.724 109.840  1.00 11.73           O
ATOM   1029  C5'   C a2091     158.434 188.049 110.605  1.00 11.73           C
ATOM   1030  C4'   C a2091     158.054 186.866 111.460  1.00 11.73           C
ATOM   1031  O4'   C a2091     159.231 186.368 112.151  1.00 11.73           O
ATOM   1032  C3'   C a2091     157.008 187.155 112.546  1.00 11.73           C
ATOM   1033  O3'   C a2091     155.718 186.764 112.097  1.00 11.73           O
ATOM   1034  C2'   C a2091     157.472 186.312 113.738  1.00 11.73           C
ATOM   1035  O2'   C a2091     156.970 184.993 113.704  1.00 11.73           O
ATOM   1036  C1'   C a2091     158.991 186.269 113.538  1.00 11.73           C
ATOM   1037  N1    C a2091     159.733 187.363 114.222  1.00 11.73           N
ATOM   1038  C2    C a2091     159.547 187.575 115.592  1.00 11.73           C
ATOM   1039  O2    C a2091     158.758 186.850 116.217  1.00 11.73           O
ATOM   1040  N3    C a2091     160.244 188.563 116.202  1.00 11.73           N
ATOM   1041  C4    C a2091     161.102 189.320 115.509  1.00 11.73           C
ATOM   1042  N4    C a2091     161.753 190.270 116.161  1.00 11.73           N
ATOM   1043  C5    C a2091     161.310 189.114 114.119  1.00 11.73           C
ATOM   1044  C6    C a2091     160.615 188.134 113.525  1.00 11.73           C
ATOM   1045  P     A a2092     154.794 188.075 112.038  1.00 76.88           P
ATOM   1046  OP1   A a2092     153.494 187.811 111.305  1.00 78.59           O
ATOM   1047  OP2   A a2092     155.567 189.277 111.532  1.00 75.20           O1-
ATOM   1048  O5'   A a2092     154.443 188.329 113.589  1.00 78.76           O
ATOM   1049  C5'   A a2092     154.340 189.692 114.064  1.00 77.93           C
ATOM   1050  C4'   A a2092     154.910 189.778 115.457  1.00 78.66           C
ATOM   1051  O4'   A a2092     156.193 189.102 115.488  1.00 79.49           O
ATOM   1052  C3'   A a2092     155.160 191.197 115.983  1.00 78.23           C
ATOM   1053  O3'   A a2092     154.106 191.597 116.850  1.00 77.17           O
ATOM   1054  C2'   A a2092     156.489 191.079 116.733  1.00 79.34           C
ATOM   1055  O2'   A a2092     156.316 190.737 118.091  1.00 79.34           O
ATOM   1056  C1'   A a2092     157.195 189.976 115.952  1.00 78.22           C
ATOM   1057  N9    A a2092     157.968 190.444 114.809  1.00 20.00           N
ATOM   1058  C8    A a2092     157.871 189.993 113.518  1.00 20.00           C
ATOM   1059  N7    A a2092     158.700 190.585 112.697  1.00 20.00           N
ATOM   1060  C5    A a2092     159.392 191.480 113.498  1.00 20.00           C
ATOM   1061  C6    A a2092     160.414 192.403 113.214  1.00 20.00           C
ATOM   1062  N6    A a2092     160.929 192.585 112.002  1.00 20.00           N
ATOM   1063  N1    A a2092     160.887 193.146 114.242  1.00 20.00           N
ATOM   1064  C2    A a2092     160.362 192.959 115.460  1.00 20.00           C
ATOM   1065  N3    A a2092     159.404 192.121 115.844  1.00 20.00           N
ATOM   1066  C4    A a2092     158.952 191.401 114.804  1.00 20.00           C
ATOM   1067  P     A a2093     153.666 193.092 116.468  1.00 76.88           P
ATOM   1068  OP1   A a2093     152.301 193.433 117.032  1.00 78.59           O
ATOM   1069  OP2   A a2093     153.816 193.358 114.983  1.00 75.20           O1-
ATOM   1070  O5'   A a2093     154.754 193.998 117.237  1.00 78.76           O
ATOM   1071  C5'   A a2093     155.250 195.188 116.579  1.00 77.93           C
ATOM   1072  C4'   A a2093     156.731 195.039 116.336  1.00 78.66           C
ATOM   1073  O4'   A a2093     156.960 193.897 115.473  1.00 79.49           O
ATOM   1074  C3'   A a2093     157.417 196.219 115.634  1.00 78.23           C
ATOM   1075  O3'   A a2093     158.779 196.356 116.026  1.00 77.17           O
ATOM   1076  C2'   A a2093     157.307 195.807 114.166  1.00 79.34           C
ATOM   1077  O2'   A a2093     158.247 196.449 113.333  1.00 79.34           O
ATOM   1078  C1'   A a2093     157.597 194.317 114.289  1.00 78.22           C
ATOM   1079  N9    A a2093     157.096 193.507 113.188  1.00 20.00           N
ATOM   1080  C8    A a2093     156.083 192.586 113.247  1.00 20.00           C
ATOM   1081  N7    A a2093     155.851 191.995 112.103  1.00 20.00           N
ATOM   1082  C5    A a2093     156.774 192.557 111.235  1.00 20.00           C
ATOM   1083  C6    A a2093     157.036 192.345 109.868  1.00 20.00           C
ATOM   1084  N6    A a2093     156.365 191.479 109.114  1.00 20.00           N
ATOM   1085  N1    A a2093     158.027 193.074 109.303  1.00 20.00           N
ATOM   1086  C2    A a2093     158.696 193.944 110.069  1.00 20.00           C
ATOM   1087  N3    A a2093     158.540 194.225 111.359  1.00 20.00           N
ATOM   1088  C4    A a2093     157.550 193.491 111.892  1.00 20.00           C
ATOM   1089  P     A a2094     158.998 196.084 117.594  1.00 76.88           P
ATOM   1090  OP1   A a2094     159.272 194.618 117.874  1.00 78.59           O
ATOM   1091  OP2   A a2094     157.901 196.699 118.447  1.00 75.20           O1-
ATOM   1092  O5'   A a2094     160.358 196.884 117.934  1.00 78.76           O
ATOM   1093  C5'   A a2094     160.378 197.769 119.083  1.00 77.93           C
ATOM   1094  C4'   A a2094     160.773 196.993 120.315  1.00 78.66           C
ATOM   1095  O4'   A a2094     161.047 197.926 121.392  1.00 79.49           O
ATOM   1096  C3'   A a2094     159.707 196.049 120.883  1.00 78.23           C
ATOM   1097  O3'   A a2094     160.289 194.966 121.596  1.00 77.17           O
ATOM   1098  C2'   A a2094     158.925 196.989 121.800  1.00 79.34           C
ATOM   1099  O2'   A a2094     158.191 196.316 122.799  1.00 79.34           O
ATOM   1100  C1'   A a2094     160.060 197.816 122.394  1.00 78.22           C
ATOM   1101  N9    A a2094     159.652 199.158 122.787  1.00 20.00           N
ATOM   1102  C8    A a2094     160.095 200.342 122.254  1.00 20.00           C
ATOM   1103  N7    A a2094     159.546 201.395 122.805  1.00 20.00           N
ATOM   1104  C5    A a2094     158.685 200.874 123.760  1.00 20.00           C
ATOM   1105  C6    A a2094     157.813 201.485 124.681  1.00 20.00           C
ATOM   1106  N6    A a2094     157.660 202.801 124.792  1.00 20.00           N
ATOM   1107  N1    A a2094     157.095 200.674 125.493  1.00 20.00           N
ATOM   1108  C2    A a2094     157.254 199.350 125.375  1.00 20.00           C
ATOM   1109  N3    A a2094     158.041 198.666 124.550  1.00 20.00           N
ATOM   1110  C4    A a2094     158.740 199.495 123.758  1.00 20.00           C
ATOM   1111  P     A a2095     159.569 193.629 121.075  1.00 76.88           P
ATOM   1112  OP1   A a2095     160.527 192.737 120.310  1.00 78.59           O
ATOM   1113  OP2   A a2095     158.297 193.966 120.325  1.00 75.20           O1-
ATOM   1114  O5'   A a2095     159.159 192.859 122.433  1.00 78.76           O
ATOM   1115  C5'   A a2095     159.416 193.500 123.706  1.00 77.93           C
ATOM   1116  C4'   A a2095     158.132 193.567 124.496  1.00 78.66           C
ATOM   1117  O4'   A a2095     157.058 194.004 123.625  1.00 79.49           O
ATOM   1118  C3'   A a2095     157.644 192.242 125.091  1.00 78.23           C
ATOM   1119  O3'   A a2095     158.171 192.006 126.393  1.00 77.17           O
ATOM   1120  C2'   A a2095     156.130 192.453 125.142  1.00 79.34           C
ATOM   1121  O2'   A a2095     155.718 193.176 126.282  1.00 79.34           O
ATOM   1122  C1'   A a2095     155.892 193.246 123.861  1.00 78.22           C
ATOM   1123  N9    A a2095     155.635 192.410 122.695  1.00 20.00           N
ATOM   1124  C8    A a2095     156.343 192.401 121.521  1.00 20.00           C
ATOM   1125  N7    A a2095     155.885 191.549 120.641  1.00 20.00           N
ATOM   1126  C5    A a2095     154.800 190.960 121.270  1.00 20.00           C
ATOM   1127  C6    A a2095     153.893 189.966 120.856  1.00 20.00           C
ATOM   1128  N6    A a2095     153.937 189.377 119.666  1.00 20.00           N
ATOM   1129  N1    A a2095     152.927 189.600 121.731  1.00 20.00           N
ATOM   1130  C2    A a2095     152.890 190.197 122.929  1.00 20.00           C
ATOM   1131  N3    A a2095     153.687 191.138 123.425  1.00 20.00           N
ATOM   1132  C4    A a2095     154.635 191.482 122.538  1.00 20.00           C
ATOM   1133  P     G a2228     159.012 190.642 126.546  1.00 11.63           P
ATOM   1134  OP1   G a2228     159.074 190.268 127.971  1.00 11.63           O
ATOM   1135  OP2   G a2228     160.263 190.765 125.779  1.00 11.63           O1-
ATOM   1136  O5'   G a2228     158.124 189.561 125.786  1.00 11.63           O
ATOM   1137  C5'   G a2228     156.870 189.128 126.285  1.00 11.63           C
ATOM   1138  C4'   G a2228     156.118 188.354 125.231  1.00 11.63           C
ATOM   1139  O4'   G a2228     155.901 189.209 124.078  1.00 11.63           O
ATOM   1140  C3'   G a2228     156.820 187.127 124.650  1.00 11.63           C
ATOM   1141  O3'   G a2228     156.672 185.973 125.458  1.00 11.63           O
ATOM   1142  C2'   G a2228     156.160 186.991 123.281  1.00 11.63           C
ATOM   1143  O2'   G a2228     154.857 186.435 123.392  1.00 11.63           O
ATOM   1144  C1'   G a2228     155.991 188.453 122.889  1.00 11.63           C
ATOM   1145  N9    G a2228     157.121 188.962 122.091  1.00 11.63           N
ATOM   1146  C8    G a2228     158.099 189.814 122.514  1.00 11.63           C
ATOM   1147  N7    G a2228     158.949 190.132 121.584  1.00 11.63           N
ATOM   1148  C5    G a2228     158.494 189.450 120.480  1.00 11.63           C
ATOM   1149  C6    G a2228     159.040 189.410 119.186  1.00 11.63           C
ATOM   1150  O6    G a2228     160.039 190.008 118.791  1.00 11.63           O
ATOM   1151  N1    G a2228     158.281 188.611 118.355  1.00 11.63           N
ATOM   1152  C2    G a2228     157.156 187.919 118.730  1.00 11.63           C
ATOM   1153  N2    G a2228     156.554 187.181 117.804  1.00 11.63           N
ATOM   1154  N3    G a2228     156.646 187.940 119.945  1.00 11.63           N
ATOM   1155  C4    G a2228     157.365 188.720 120.765  1.00 11.63           C
ATOM   1156  P     U a2229     157.905 184.973 125.719  1.00 10.68           P
ATOM   1157  OP1   U a2229     157.556 184.180 126.918  1.00 10.68           O
ATOM   1158  OP2   U a2229     159.188 185.709 125.708  1.00 10.68           O1-
ATOM   1159  O5'   U a2229     157.881 183.984 124.472  1.00 10.68           O
ATOM   1160  C5'   U a2229     156.797 183.082 124.272  1.00 10.68           C
ATOM   1161  C4'   U a2229     156.744 182.594 122.842  1.00 10.68           C
ATOM   1162  O4'   U a2229     156.596 183.732 121.947  1.00 10.68           O
ATOM   1163  C3'   U a2229     158.002 181.891 122.335  1.00 10.68           C
ATOM   1164  O3'   U a2229     158.051 180.527 122.701  1.00 10.68           O
ATOM   1165  C2'   U a2229     157.912 182.100 120.829  1.00 10.68           C
ATOM   1166  O2'   U a2229     156.982 181.200 120.252  1.00 10.68           O
ATOM   1167  C1'   U a2229     157.320 183.509 120.753  1.00 10.68           C
ATOM   1168  N1    U a2229     158.391 184.526 120.640  1.00 10.68           N
ATOM   1169  C2    U a2229     159.007 184.700 119.418  1.00 10.68           C
ATOM   1170  O2    U a2229     158.701 184.067 118.435  1.00 10.68           O
ATOM   1171  N3    U a2229     159.996 185.643 119.374  1.00 10.68           N
ATOM   1172  C4    U a2229     160.428 186.417 120.423  1.00 10.68           C
ATOM   1173  O4    U a2229     161.317 187.228 120.248  1.00 10.68           O
ATOM   1174  C5    U a2229     159.754 186.179 121.661  1.00 10.68           C
ATOM   1175  C6    U a2229     158.786 185.263 121.718  1.00 10.68           C
ATOM   1176  P     G a2230     159.443 179.718 122.705  1.00  8.61           P
ATOM   1177  OP1   G a2230     159.164 178.403 123.307  1.00  8.61           O
ATOM   1178  OP2   G a2230     160.516 180.568 123.259  1.00  8.61           O1-
ATOM   1179  O5'   G a2230     159.810 179.541 121.166  1.00  8.61           O
ATOM   1180  C5'   G a2230     159.137 178.619 120.325  1.00  8.61           C
ATOM   1181  C4'   G a2230     159.837 178.520 118.992  1.00  8.61           C
ATOM   1182  O4'   G a2230     159.737 179.795 118.304  1.00  8.61           O
ATOM   1183  C3'   G a2230     161.340 178.241 119.037  1.00  8.61           C
ATOM   1184  O3'   G a2230     161.647 176.862 119.187  1.00  8.61           O
ATOM   1185  C2'   G a2230     161.821 178.824 117.715  1.00  8.61           C
ATOM   1186  O2'   G a2230     161.498 177.950 116.651  1.00  8.61           O
ATOM   1187  C1'   G a2230     160.929 180.054 117.591  1.00  8.61           C
ATOM   1188  N9    G a2230     161.547 181.266 118.159  1.00  8.61           N
ATOM   1189  C8    G a2230     161.255 181.836 119.365  1.00  8.61           C
ATOM   1190  N7    G a2230     161.927 182.926 119.582  1.00  8.61           N
ATOM   1191  C5    G a2230     162.697 183.089 118.452  1.00  8.61           C
ATOM   1192  C6    G a2230     163.626 184.103 118.137  1.00  8.61           C
ATOM   1193  O6    G a2230     163.944 185.068 118.826  1.00  8.61           O
ATOM   1194  N1    G a2230     164.190 183.872 116.893  1.00  8.61           N
ATOM   1195  C2    G a2230     163.880 182.827 116.055  1.00  8.61           C
ATOM   1196  N2    G a2230     164.528 182.778 114.890  1.00  8.61           N
ATOM   1197  N3    G a2230     163.015 181.878 116.357  1.00  8.61           N
ATOM   1198  C4    G a2230     162.470 182.076 117.557  1.00  8.61           C
ATOM   1199  P     U a2231     162.974 176.404 119.977  1.00  7.83           P
ATOM   1200  OP1   U a2231     162.922 174.950 120.162  1.00  7.83           O
ATOM   1201  OP2   U a2231     163.109 177.238 121.183  1.00  7.83           O1-
ATOM   1202  O5'   U a2231     164.157 176.742 118.971  1.00  7.83           O
ATOM   1203  C5'   U a2231     164.340 176.011 117.766  1.00  7.83           C
ATOM   1204  C4'   U a2231     165.448 176.612 116.944  1.00  7.83           C
ATOM   1205  O4'   U a2231     165.094 177.968 116.580  1.00  7.83           O
ATOM   1206  C3'   U a2231     166.773 176.781 117.674  1.00  7.83           C
ATOM   1207  O3'   U a2231     167.554 175.615 117.745  1.00  7.83           O
ATOM   1208  C2'   U a2231     167.439 177.909 116.907  1.00  7.83           C
ATOM   1209  O2'   U a2231     167.978 177.436 115.678  1.00  7.83           O
ATOM   1210  C1'   U a2231     166.241 178.796 116.611  1.00  7.83           C
ATOM   1211  N1    U a2231     166.052 179.852 117.638  1.00  7.83           N
ATOM   1212  C2    U a2231     166.843 180.971 117.534  1.00  7.83           C
ATOM   1213  O2    U a2231     167.673 181.109 116.673  1.00  7.83           O
ATOM   1214  N3    U a2231     166.642 181.928 118.483  1.00  7.83           N
ATOM   1215  C4    U a2231     165.744 181.892 119.519  1.00  7.83           C
ATOM   1216  O4    U a2231     165.685 182.838 120.294  1.00  7.83           O
ATOM   1217  C5    U a2231     164.951 180.702 119.573  1.00  7.83           C
ATOM   1218  C6    U a2231     165.136 179.749 118.655  1.00  7.83           C
ATOM   1219  P     C a2232     168.532 175.434 118.995  1.00  8.25           P
ATOM   1220  OP1   C a2232     169.159 174.117 118.871  1.00  8.25           O
ATOM   1221  OP2   C a2232     167.757 175.796 120.203  1.00  8.25           O1-
ATOM   1222  O5'   C a2232     169.638 176.564 118.807  1.00  8.25           O
ATOM   1223  C5'   C a2232     170.591 176.498 117.757  1.00  8.25           C
ATOM   1224  C4'   C a2232     171.394 177.771 117.670  1.00  8.25           C
ATOM   1225  O4'   C a2232     170.498 178.905 117.524  1.00  8.25           O
ATOM   1226  C3'   C a2232     172.214 178.125 118.900  1.00  8.25           C
ATOM   1227  O3'   C a2232     173.422 177.406 119.016  1.00  8.25           O
ATOM   1228  C2'   C a2232     172.404 179.626 118.739  1.00  8.25           C
ATOM   1229  O2'   C a2232     173.361 179.902 117.731  1.00  8.25           O
ATOM   1230  C1'   C a2232     171.035 180.030 118.197  1.00  8.25           C
ATOM   1231  N1    C a2232     170.120 180.467 119.285  1.00  8.25           N
ATOM   1232  C2    C a2232     170.316 181.762 119.766  1.00  8.25           C
ATOM   1233  O2    C a2232     171.218 182.426 119.253  1.00  8.25           O
ATOM   1234  N3    C a2232     169.533 182.243 120.751  1.00  8.25           N
ATOM   1235  C4    C a2232     168.583 181.479 121.289  1.00  8.25           C
ATOM   1236  N4    C a2232     167.843 182.016 122.262  1.00  8.25           N
ATOM   1237  C5    C a2232     168.360 180.153 120.823  1.00  8.25           C
ATOM   1238  C6    C a2232     169.142 179.690 119.834  1.00  8.25           C
ATOM   1239  P     U a2233     173.954 177.043 120.482  1.00 10.65           P
ATOM   1240  OP1   U a2233     175.160 176.197 120.362  1.00 10.65           O
ATOM   1241  OP2   U a2233     172.796 176.526 121.229  1.00 10.65           O1-
ATOM   1242  O5'   U a2233     174.330 178.450 121.130  1.00 10.65           O
ATOM   1243  C5'   U a2233     175.403 179.248 120.648  1.00 10.65           C
ATOM   1244  C4'   U a2233     175.473 180.589 121.361  1.00 10.65           C
ATOM   1245  O4'   U a2233     174.253 181.342 121.142  1.00 10.65           O
ATOM   1246  C3'   U a2233     175.618 180.564 122.882  1.00 10.65           C
ATOM   1247  O3'   U a2233     176.938 180.294 123.315  1.00 10.65           O
ATOM   1248  C2'   U a2233     175.106 181.943 123.277  1.00 10.65           C
ATOM   1249  O2'   U a2233     176.084 182.933 123.001  1.00 10.65           O
ATOM   1250  C1'   U a2233     173.956 182.128 122.280  1.00 10.65           C
ATOM   1251  N1    U a2233     172.672 181.662 122.853  1.00 10.65           N
ATOM   1252  C2    U a2233     171.932 182.546 123.628  1.00 10.65           C
ATOM   1253  O2    U a2233     172.258 183.683 123.853  1.00 10.65           O
ATOM   1254  N3    U a2233     170.761 182.041 124.127  1.00 10.65           N
ATOM   1255  C4    U a2233     170.266 180.771 123.949  1.00 10.65           C
ATOM   1256  O4    U a2233     169.204 180.471 124.479  1.00 10.65           O
ATOM   1257  C5    U a2233     171.086 179.922 123.141  1.00 10.65           C
ATOM   1258  C6    U a2233     172.229 180.375 122.637  1.00 10.65           C
ATOM   1259  P     G a2234     177.200 179.559 124.724  1.00 12.53           P
ATOM   1260  OP1   G a2234     178.405 178.723 124.553  1.00 12.53           O
ATOM   1261  OP2   G a2234     175.949 178.919 125.164  1.00 12.53           O1-
ATOM   1262  O5'   G a2234     177.475 180.745 125.762  1.00 12.53           O
ATOM   1263  C5'   G a2234     178.702 181.472 125.768  1.00 12.53           C
ATOM   1264  C4'   G a2234     178.615 182.718 126.619  1.00 12.53           C
ATOM   1265  O4'   G a2234     177.562 183.588 126.108  1.00 12.53           O
ATOM   1266  C3'   G a2234     178.235 182.514 128.080  1.00 12.53           C
ATOM   1267  O3'   G a2234     179.307 182.070 128.897  1.00 12.53           O
ATOM   1268  C2'   G a2234     177.659 183.876 128.461  1.00 12.53           C
ATOM   1269  O2'   G a2234     178.679 184.841 128.672  1.00 12.53           O
ATOM   1270  C1'   G a2234     176.904 184.234 127.183  1.00 12.53           C
ATOM   1271  N9    G a2234     175.527 183.713 127.269  1.00 12.53           N
ATOM   1272  C8    G a2234     175.013 182.596 126.667  1.00 12.53           C
ATOM   1273  N7    G a2234     173.769 182.385 126.985  1.00 12.53           N
ATOM   1274  C5    G a2234     173.459 183.413 127.857  1.00 12.53           C
ATOM   1275  C6    G a2234     172.257 183.724 128.534  1.00 12.53           C
ATOM   1276  O6    G a2234     171.188 183.127 128.514  1.00 12.53           O
ATOM   1277  N1    G a2234     172.405 184.850 129.327  1.00 12.53           N
ATOM   1278  C2    G a2234     173.530 185.609 129.451  1.00 12.53           C
ATOM   1279  N2    G a2234     173.460 186.669 130.259  1.00 12.53           N
ATOM   1280  N3    G a2234     174.647 185.334 128.823  1.00 12.53           N
ATOM   1281  C4    G a2234     174.536 184.231 128.055  1.00 12.53           C
ATOM   1282  P     G a2235     179.009 181.120 130.160  1.00 12.94           P
ATOM   1283  OP1   G a2235     180.280 180.797 130.851  1.00 12.94           O
ATOM   1284  OP2   G a2235     178.108 180.040 129.711  1.00 12.94           O1-
ATOM   1285  O5'   G a2235     178.178 182.057 131.136  1.00 12.94           O
ATOM   1286  C5'   G a2235     178.757 183.234 131.675  1.00 12.94           C
ATOM   1287  C4'   G a2235     177.749 184.044 132.446  1.00 12.94           C
ATOM   1288  O4'   G a2235     176.619 184.356 131.596  1.00 12.94           O
ATOM   1289  C3'   G a2235     177.124 183.348 133.648  1.00 12.94           C
ATOM   1290  O3'   G a2235     177.953 183.387 134.795  1.00 12.94           O
ATOM   1291  C2'   G a2235     175.815 184.105 133.818  1.00 12.94           C
ATOM   1292  O2'   G a2235     176.036 185.350 134.463  1.00 12.94           O
ATOM   1293  C1'   G a2235     175.433 184.370 132.362  1.00 12.94           C
ATOM   1294  N9    G a2235     174.519 183.338 131.840  1.00 12.94           N
ATOM   1295  C8    G a2235     174.783 182.352 130.931  1.00 12.94           C
ATOM   1296  N7    G a2235     173.756 181.604 130.699  1.00 12.94           N
ATOM   1297  C5    G a2235     172.755 182.127 131.500  1.00 12.94           C
ATOM   1298  C6    G a2235     171.417 181.718 131.677  1.00 12.94           C
ATOM   1299  O6    G a2235     170.832 180.796 131.113  1.00 12.94           O
ATOM   1300  N1    G a2235     170.755 182.521 132.595  1.00 12.94           N
ATOM   1301  C2    G a2235     171.317 183.575 133.272  1.00 12.94           C
ATOM   1302  N2    G a2235     170.542 184.239 134.131  1.00 12.94           N
ATOM   1303  N3    G a2235     172.575 183.945 133.115  1.00 12.94           N
ATOM   1304  C4    G a2235     173.219 183.186 132.226  1.00 12.94           C
ATOM   1305  P     U a2236     178.039 182.122 135.778  1.00 11.94           P
ATOM   1306  OP1   U a2236     179.203 182.310 136.674  1.00 11.94           O
ATOM   1307  OP2   U a2236     177.950 180.886 134.975  1.00 11.94           O1-
ATOM   1308  O5'   U a2236     176.706 182.204 136.642  1.00 11.94           O
ATOM   1309  C5'   U a2236     176.301 183.402 137.284  1.00 11.94           C
ATOM   1310  C4'   U a2236     174.845 183.314 137.660  1.00 11.94           C
ATOM   1311  O4'   U a2236     174.040 183.309 136.457  1.00 11.94           O
ATOM   1312  C3'   U a2236     174.446 182.026 138.366  1.00 11.94           C
ATOM   1313  O3'   U a2236     174.717 182.056 139.747  1.00 11.94           O
ATOM   1314  C2'   U a2236     172.965 181.907 138.046  1.00 11.94           C
ATOM   1315  O2'   U a2236     172.200 182.772 138.878  1.00 11.94           O
ATOM   1316  C1'   U a2236     172.921 182.461 136.630  1.00 11.94           C
ATOM   1317  N1    U a2236     172.938 181.414 135.581  1.00 11.94           N
ATOM   1318  C2    U a2236     171.729 180.797 135.326  1.00 11.94           C
ATOM   1319  O2    U a2236     170.721 181.073 135.939  1.00 11.94           O
ATOM   1320  N3    U a2236     171.746 179.868 134.339  1.00 11.94           N
ATOM   1321  C4    U a2236     172.831 179.498 133.584  1.00 11.94           C
ATOM   1322  O4    U a2236     172.684 178.651 132.721  1.00 11.94           O
ATOM   1323  C5    U a2236     174.050 180.181 133.889  1.00 11.94           C
ATOM   1324  C6    U a2236     174.066 181.102 134.856  1.00 11.94           C
ATOM   1325  P     G a2237     175.093 180.699 140.504  1.00  9.75           P
ATOM   1326  OP1   G a2237     175.143 181.079 141.929  1.00  9.75           O
ATOM   1327  OP2   G a2237     176.247 180.051 139.839  1.00  9.75           O1-
ATOM   1328  O5'   G a2237     173.826 179.759 140.266  1.00  9.75           O
ATOM   1329  C5'   G a2237     172.557 180.072 140.832  1.00  9.75           C
ATOM   1330  C4'   G a2237     171.500 179.106 140.362  1.00  9.75           C
ATOM   1331  O4'   G a2237     171.299 179.254 138.933  1.00  9.75           O
ATOM   1332  C3'   G a2237     171.811 177.624 140.539  1.00  9.75           C
ATOM   1333  O3'   G a2237     171.568 177.173 141.862  1.00  9.75           O
ATOM   1334  C2'   G a2237     170.916 176.972 139.487  1.00  9.75           C
ATOM   1335  O2'   G a2237     169.576 176.880 139.947  1.00  9.75           O
ATOM   1336  C1'   G a2237     170.973 178.009 138.357  1.00  9.75           C
ATOM   1337  N9    G a2237     172.015 177.675 137.372  1.00  9.75           N
ATOM   1338  C8    G a2237     173.341 178.002 137.451  1.00  9.75           C
ATOM   1339  N7    G a2237     174.034 177.553 136.450  1.00  9.75           N
ATOM   1340  C5    G a2237     173.104 176.894 135.667  1.00  9.75           C
ATOM   1341  C6    G a2237     173.289 176.207 134.451  1.00  9.75           C
ATOM   1342  O6    G a2237     174.337 176.060 133.818  1.00  9.75           O
ATOM   1343  N1    G a2237     172.102 175.680 133.977  1.00  9.75           N
ATOM   1344  C2    G a2237     170.889 175.790 134.612  1.00  9.75           C
ATOM   1345  N2    G a2237     169.869 175.196 134.000  1.00  9.75           N
ATOM   1346  N3    G a2237     170.707 176.422 135.762  1.00  9.75           N
ATOM   1347  C4    G a2237     171.855 176.946 136.225  1.00  9.75           C
ATOM   1348  P     G a2238     172.787 176.951 142.883  1.00  6.56           P
ATOM   1349  OP1   G a2238     172.617 177.950 143.959  1.00  6.56           O
ATOM   1350  OP2   G a2238     174.076 176.856 142.171  1.00  6.56           O1-
ATOM   1351  O5'   G a2238     172.505 175.510 143.482  1.00  6.56           O
ATOM   1352  C5'   G a2238     172.055 175.368 144.816  1.00  6.56           C
ATOM   1353  C4'   G a2238     170.927 174.379 144.903  1.00  6.56           C
ATOM   1354  O4'   G a2238     171.300 173.182 144.168  1.00  6.56           O
ATOM   1355  C3'   G a2238     170.605 173.938 146.323  1.00  6.56           C
ATOM   1356  O3'   G a2238     169.204 173.686 146.442  1.00  6.56           O
ATOM   1357  C2'   G a2238     171.400 172.636 146.458  1.00  6.56           C
ATOM   1358  O2'   G a2238     170.880 171.733 147.408  1.00  6.56           O
ATOM   1359  C1'   G a2238     171.329 172.068 145.033  1.00  6.56           C
ATOM   1360  N9    G a2238     172.475 171.237 144.641  1.00  6.56           N
ATOM   1361  C8    G a2238     172.431 170.022 144.013  1.00  6.56           C
ATOM   1362  N7    G a2238     173.611 169.522 143.784  1.00  6.56           N
ATOM   1363  C5    G a2238     174.492 170.470 144.276  1.00  6.56           C
ATOM   1364  C6    G a2238     175.913 170.509 144.309  1.00  6.56           C
ATOM   1365  O6    G a2238     176.696 169.662 143.892  1.00  6.56           O
ATOM   1366  N1    G a2238     176.416 171.663 144.900  1.00  6.56           N
ATOM   1367  C2    G a2238     175.630 172.682 145.371  1.00  6.56           C
ATOM   1368  N2    G a2238     176.254 173.727 145.919  1.00  6.56           N
ATOM   1369  N3    G a2238     174.319 172.651 145.350  1.00  6.56           N
ATOM   1370  C4    G a2238     173.800 171.544 144.792  1.00  6.56           C
ATOM   1371  P     G a2239     168.144 174.901 146.522  1.00  8.30           P
ATOM   1372  OP1   G a2239     168.697 176.126 145.919  1.00  8.30           O
ATOM   1373  OP2   G a2239     167.671 175.003 147.918  1.00  8.30           O1-
ATOM   1374  O5'   G a2239     166.955 174.391 145.592  1.00  8.30           O
ATOM   1375  C5'   G a2239     165.704 175.055 145.534  1.00  8.30           C
ATOM   1376  C4'   G a2239     164.856 174.509 144.409  1.00  8.30           C
ATOM   1377  O4'   G a2239     165.151 175.236 143.183  1.00  8.30           O
ATOM   1378  C3'   G a2239     165.099 173.049 144.043  1.00  8.30           C
ATOM   1379  O3'   G a2239     164.426 172.127 144.893  1.00  8.30           O
ATOM   1380  C2'   G a2239     164.652 172.992 142.588  1.00  8.30           C
ATOM   1381  O2'   G a2239     163.233 172.967 142.496  1.00  8.30           O
ATOM   1382  C1'   G a2239     165.138 174.352 142.082  1.00  8.30           C
ATOM   1383  N9    G a2239     166.499 174.286 141.510  1.00  8.30           N
ATOM   1384  C8    G a2239     167.656 174.839 141.993  1.00  8.30           C
ATOM   1385  N7    G a2239     168.686 174.599 141.235  1.00  8.30           N
ATOM   1386  C5    G a2239     168.172 173.859 140.190  1.00  8.30           C
ATOM   1387  C6    G a2239     168.820 173.322 139.054  1.00  8.30           C
ATOM   1388  O6    G a2239     170.012 173.413 138.789  1.00  8.30           O
ATOM   1389  N1    G a2239     167.943 172.629 138.228  1.00  8.30           N
ATOM   1390  C2    G a2239     166.599 172.478 138.464  1.00  8.30           C
ATOM   1391  N2    G a2239     165.886 171.785 137.569  1.00  8.30           N
ATOM   1392  N3    G a2239     165.992 172.978 139.522  1.00  8.30           N
ATOM   1393  C4    G a2239     166.828 173.651 140.337  1.00  8.30           C
ATOM   1394  P     U a2240     165.125 170.744 145.319  1.00  7.25           P
ATOM   1395  OP1   U a2240     164.172 170.058 146.209  1.00  7.25           O
ATOM   1396  OP2   U a2240     166.509 170.965 145.789  1.00  7.25           O1-
ATOM   1397  O5'   U a2240     165.187 169.896 143.972  1.00  7.25           O
ATOM   1398  C5'   U a2240     164.009 169.606 143.235  1.00  7.25           C
ATOM   1399  C4'   U a2240     164.341 169.052 141.873  1.00  7.25           C
ATOM   1400  O4'   U a2240     165.079 170.029 141.090  1.00  7.25           O
ATOM   1401  C3'   U a2240     165.234 167.821 141.861  1.00  7.25           C
ATOM   1402  O3'   U a2240     164.523 166.624 142.123  1.00  7.25           O
ATOM   1403  C2'   U a2240     165.841 167.861 140.464  1.00  7.25           C
ATOM   1404  O2'   U a2240     164.939 167.324 139.513  1.00  7.25           O
ATOM   1405  C1'   U a2240     165.979 169.367 140.225  1.00  7.25           C
ATOM   1406  N1    U a2240     167.358 169.823 140.494  1.00  7.25           N
ATOM   1407  C2    U a2240     168.285 169.539 139.513  1.00  7.25           C
ATOM   1408  O2    U a2240     167.985 168.968 138.496  1.00  7.25           O
ATOM   1409  N3    U a2240     169.562 169.950 139.778  1.00  7.25           N
ATOM   1410  C4    U a2240     169.987 170.603 140.910  1.00  7.25           C
ATOM   1411  O4    U a2240     171.164 170.905 141.020  1.00  7.25           O
ATOM   1412  C5    U a2240     168.963 170.851 141.882  1.00  7.25           C
ATOM   1413  C6    U a2240     167.712 170.459 141.648  1.00  7.25           C
ATOM   1414  P     A a2241     165.296 165.344 142.705  1.00  5.77           P
ATOM   1415  OP1   A a2241     164.331 164.244 142.921  1.00  5.77           O
ATOM   1416  OP2   A a2241     166.134 165.844 143.810  1.00  5.77           O1-
ATOM   1417  O5'   A a2241     166.300 164.908 141.547  1.00  5.77           O
ATOM   1418  C5'   A a2241     165.833 164.282 140.364  1.00  5.77           C
ATOM   1419  C4'   A a2241     166.963 163.992 139.406  1.00  5.77           C
ATOM   1420  O4'   A a2241     167.624 165.221 139.005  1.00  5.77           O
ATOM   1421  C3'   A a2241     168.103 163.133 139.935  1.00  5.77           C
ATOM   1422  O3'   A a2241     167.769 161.759 139.983  1.00  5.77           O
ATOM   1423  C2'   A a2241     169.233 163.467 138.958  1.00  5.77           C
ATOM   1424  O2'   A a2241     169.038 162.806 137.716  1.00  5.77           O
ATOM   1425  C1'   A a2241     168.982 164.956 138.715  1.00  5.77           C
ATOM   1426  N9    A a2241     169.857 165.828 139.523  1.00  5.77           N
ATOM   1427  C8    A a2241     169.636 166.486 140.705  1.00  5.77           C
ATOM   1428  N7    A a2241     170.681 167.180 141.099  1.00  5.77           N
ATOM   1429  C5    A a2241     171.643 166.948 140.125  1.00  5.77           C
ATOM   1430  C6    A a2241     172.968 167.399 139.922  1.00  5.77           C
ATOM   1431  N6    A a2241     173.631 168.208 140.743  1.00  5.77           N
ATOM   1432  N1    A a2241     173.626 166.977 138.823  1.00  5.77           N
ATOM   1433  C2    A a2241     172.987 166.167 137.983  1.00  5.77           C
ATOM   1434  N3    A a2241     171.755 165.698 138.047  1.00  5.77           N
ATOM   1435  C4    A a2241     171.130 166.124 139.149  1.00  5.77           C
ATOM   1436  P     G a2242     168.570 160.755 140.936  1.00  4.56           P
ATOM   1437  OP1   G a2242     167.799 159.505 140.984  1.00  4.56           O
ATOM   1438  OP2   G a2242     168.933 161.437 142.192  1.00  4.56           O1-
ATOM   1439  O5'   G a2242     169.883 160.416 140.106  1.00  4.56           O
ATOM   1440  C5'   G a2242     169.789 159.881 138.797  1.00  4.56           C
ATOM   1441  C4'   G a2242     171.125 159.926 138.103  1.00  4.56           C
ATOM   1442  O4'   G a2242     171.560 161.298 137.968  1.00  4.56           O
ATOM   1443  C3'   G a2242     172.255 159.245 138.859  1.00  4.56           C
ATOM   1444  O3'   G a2242     172.256 157.853 138.609  1.00  4.56           O
ATOM   1445  C2'   G a2242     173.500 159.969 138.353  1.00  4.56           C
ATOM   1446  O2'   G a2242     173.885 159.443 137.094  1.00  4.56           O
ATOM   1447  C1'   G a2242     172.957 161.384 138.133  1.00  4.56           C
ATOM   1448  N9    G a2242     173.211 162.312 139.246  1.00  4.56           N
ATOM   1449  C8    G a2242     172.373 162.636 140.279  1.00  4.56           C
ATOM   1450  N7    G a2242     172.875 163.554 141.052  1.00  4.56           N
ATOM   1451  C5    G a2242     174.102 163.852 140.487  1.00  4.56           C
ATOM   1452  C6    G a2242     175.103 164.768 140.882  1.00  4.56           C
ATOM   1453  O6    G a2242     175.105 165.524 141.845  1.00  4.56           O
ATOM   1454  N1    G a2242     176.187 164.743 140.013  1.00  4.56           N
ATOM   1455  C2    G a2242     176.307 163.940 138.897  1.00  4.56           C
ATOM   1456  N2    G a2242     177.421 164.059 138.173  1.00  4.56           N
ATOM   1457  N3    G a2242     175.372 163.089 138.536  1.00  4.56           N
ATOM   1458  C4    G a2242     174.317 163.100 139.361  1.00  4.56           C
ATOM   1459  P     U a2243     172.938 156.854 139.640  1.00  4.65           P
ATOM   1460  OP1   U a2243     172.806 155.473 139.158  1.00  4.65           O
ATOM   1461  OP2   U a2243     172.400 157.186 140.969  1.00  4.65           O1-
ATOM   1462  O5'   U a2243     174.462 157.268 139.542  1.00  4.65           O
ATOM   1463  C5'   U a2243     175.280 157.339 140.689  1.00  4.65           C
ATOM   1464  C4'   U a2243     176.522 158.131 140.380  1.00  4.65           C
ATOM   1465  O4'   U a2243     176.190 159.532 140.224  1.00  4.65           O
ATOM   1466  C3'   U a2243     177.580 158.124 141.464  1.00  4.65           C
ATOM   1467  O3'   U a2243     178.358 156.946 141.418  1.00  4.65           O
ATOM   1468  C2'   U a2243     178.360 159.405 141.179  1.00  4.65           C
ATOM   1469  O2'   U a2243     179.257 159.234 140.093  1.00  4.65           O
ATOM   1470  C1'   U a2243     177.238 160.335 140.717  1.00  4.65           C
ATOM   1471  N1    U a2243     176.706 161.216 141.789  1.00  4.65           N
ATOM   1472  C2    U a2243     177.494 162.288 142.178  1.00  4.65           C
ATOM   1473  O2    U a2243     178.584 162.492 141.701  1.00  4.65           O
ATOM   1474  N3    U a2243     176.965 163.102 143.134  1.00  4.65           N
ATOM   1475  C4    U a2243     175.737 162.958 143.732  1.00  4.65           C
ATOM   1476  O4    U a2243     175.386 163.763 144.576  1.00  4.65           O
ATOM   1477  C5    U a2243     174.977 161.822 143.283  1.00  4.65           C
ATOM   1478  C6    U a2243     175.469 161.003 142.346  1.00  4.65           C
ATOM   1479  P     U a2244     179.027 156.378 142.746  1.00  4.90           P
ATOM   1480  OP1   U a2244     179.469 154.994 142.503  1.00  4.90           O
ATOM   1481  OP2   U a2244     178.087 156.656 143.849  1.00  4.90           O1-
ATOM   1482  O5'   U a2244     180.329 157.277 142.897  1.00  4.90           O
ATOM   1483  C5'   U a2244     181.304 157.325 141.868  1.00  4.90           C
ATOM   1484  C4'   U a2244     182.282 158.436 142.138  1.00  4.90           C
ATOM   1485  O4'   U a2244     181.591 159.709 142.074  1.00  4.90           O
ATOM   1486  C3'   U a2244     182.906 158.412 143.531  1.00  4.90           C
ATOM   1487  O3'   U a2244     184.029 157.555 143.590  1.00  4.90           O
ATOM   1488  C2'   U a2244     183.238 159.875 143.775  1.00  4.90           C
ATOM   1489  O2'   U a2244     184.415 160.216 143.072  1.00  4.90           O
ATOM   1490  C1'   U a2244     182.079 160.575 143.069  1.00  4.90           C
ATOM   1491  N1    U a2244     180.949 160.952 143.946  1.00  4.90           N
ATOM   1492  C2    U a2244     181.067 162.164 144.586  1.00  4.90           C
ATOM   1493  O2    U a2244     182.062 162.846 144.495  1.00  4.90           O
ATOM   1494  N3    U a2244     179.985 162.522 145.344  1.00  4.90           N
ATOM   1495  C4    U a2244     178.817 161.809 145.504  1.00  4.90           C
ATOM   1496  O4    U a2244     177.918 162.223 146.208  1.00  4.90           O
ATOM   1497  C5    U a2244     178.762 160.563 144.796  1.00  4.90           C
ATOM   1498  C6    U a2244     179.810 160.194 144.050  1.00  4.90           C
ATOM   1499  P     U a2245     184.459 156.859 144.971  1.00  5.23           P
ATOM   1500  OP1   U a2245     185.754 156.201 144.702  1.00  5.23           O
ATOM   1501  OP2   U a2245     183.323 156.085 145.501  1.00  5.23           O1-
ATOM   1502  O5'   U a2245     184.709 158.080 145.959  1.00  5.23           O
ATOM   1503  C5'   U a2245     185.836 158.931 145.822  1.00  5.23           C
ATOM   1504  C4'   U a2245     185.780 160.069 146.814  1.00  5.23           C
ATOM   1505  O4'   U a2245     184.588 160.864 146.582  1.00  5.23           O
ATOM   1506  C3'   U a2245     185.691 159.664 148.278  1.00  5.23           C
ATOM   1507  O3'   U a2245     186.981 159.398 148.823  1.00  5.23           O
ATOM   1508  C2'   U a2245     185.002 160.872 148.925  1.00  5.23           C
ATOM   1509  O2'   U a2245     185.938 161.895 149.219  1.00  5.23           O
ATOM   1510  C1'   U a2245     184.097 161.377 147.795  1.00  5.23           C
ATOM   1511  N1    U a2245     182.687 160.957 147.967  1.00  5.23           N
ATOM   1512  C2    U a2245     181.856 161.840 148.634  1.00  5.23           C
ATOM   1513  O2    U a2245     182.221 162.915 149.046  1.00  5.23           O
ATOM   1514  N3    U a2245     180.567 161.420 148.766  1.00  5.23           N
ATOM   1515  C4    U a2245     180.039 160.231 148.327  1.00  5.23           C
ATOM   1516  O4    U a2245     178.856 159.995 148.530  1.00  5.23           O
ATOM   1517  C5    U a2245     180.962 159.369 147.654  1.00  5.23           C
ATOM   1518  C6    U a2245     182.221 159.756 147.492  1.00  5.23           C
ATOM   1519  P     G a2246     187.193 158.382 150.054  1.00  6.09           P
ATOM   1520  OP1   G a2246     185.940 157.655 150.314  1.00  6.09           O
ATOM   1521  OP2   G a2246     187.855 159.133 151.143  1.00  6.09           O1-
ATOM   1522  O5'   G a2246     188.222 157.308 149.485  1.00  6.09           O
ATOM   1523  C5'   G a2246     187.818 156.423 148.454  1.00  6.09           C
ATOM   1524  C4'   G a2246     188.943 155.523 148.008  1.00  6.09           C
ATOM   1525  O4'   G a2246     190.033 156.313 147.457  1.00  6.09           O
ATOM   1526  C3'   G a2246     189.614 154.702 149.098  1.00  6.09           C
ATOM   1527  O3'   G a2246     188.874 153.552 149.455  1.00  6.09           O
ATOM   1528  C2'   G a2246     190.961 154.375 148.465  1.00  6.09           C
ATOM   1529  O2'   G a2246     190.809 153.365 147.481  1.00  6.09           O
ATOM   1530  C1'   G a2246     191.269 155.682 147.734  1.00  6.09           C
ATOM   1531  N9    G a2246     192.118 156.596 148.520  1.00  6.09           N
ATOM   1532  C8    G a2246     191.688 157.715 149.185  1.00  6.09           C
ATOM   1533  N7    G a2246     192.655 158.347 149.770  1.00  6.09           N
ATOM   1534  C5    G a2246     193.790 157.610 149.477  1.00  6.09           C
ATOM   1535  C6    G a2246     195.144 157.824 149.837  1.00  6.09           C
ATOM   1536  O6    G a2246     195.601 158.731 150.527  1.00  6.09           O
ATOM   1537  N1    G a2246     195.982 156.836 149.333  1.00  6.09           N
ATOM   1538  C2    G a2246     195.585 155.780 148.549  1.00  6.09           C
ATOM   1539  N2    G a2246     196.536 154.925 148.138  1.00  6.09           N
ATOM   1540  N3    G a2246     194.321 155.579 148.200  1.00  6.09           N
ATOM   1541  C4    G a2246     193.482 156.520 148.696  1.00  6.09           C
ATOM   1542  P     A a2247     188.986 152.932 150.926  1.00  5.24           P
ATOM   1543  OP1   A a2247     187.892 151.958 151.041  1.00  5.24           O
ATOM   1544  OP2   A a2247     189.120 154.017 151.908  1.00  5.24           O1-
ATOM   1545  O5'   A a2247     190.389 152.173 150.950  1.00  5.24           O
ATOM   1546  C5'   A a2247     190.682 151.096 150.080  1.00  5.24           C
ATOM   1547  C4'   A a2247     192.168 150.843 150.023  1.00  5.24           C
ATOM   1548  O4'   A a2247     192.868 152.026 149.549  1.00  5.24           O
ATOM   1549  C3'   A a2247     192.836 150.532 151.358  1.00  5.24           C
ATOM   1550  O3'   A a2247     192.665 149.178 151.732  1.00  5.24           O
ATOM   1551  C2'   A a2247     194.285 150.907 151.084  1.00  5.24           C
ATOM   1552  O2'   A a2247     194.898 149.926 150.264  1.00  5.24           O
ATOM   1553  C1'   A a2247     194.103 152.155 150.227  1.00  5.24           C
ATOM   1554  N9    A a2247     194.062 153.401 151.010  1.00  5.24           N
ATOM   1555  C8    A a2247     192.946 154.145 151.288  1.00  5.24           C
ATOM   1556  N7    A a2247     193.208 155.231 151.958  1.00  5.24           N
ATOM   1557  C5    A a2247     194.580 155.196 152.145  1.00  5.24           C
ATOM   1558  C6    A a2247     195.470 156.074 152.780  1.00  5.24           C
ATOM   1559  N6    A a2247     195.095 157.200 153.392  1.00  5.24           N
ATOM   1560  N1    A a2247     196.774 155.738 152.774  1.00  5.24           N
ATOM   1561  C2    A a2247     197.170 154.611 152.168  1.00  5.24           C
ATOM   1562  N3    A a2247     196.419 153.724 151.526  1.00  5.24           N
ATOM   1563  C4    A a2247     195.122 154.076 151.554  1.00  5.24           C
ATOM   1564  P     C a2248     192.606 148.753 153.280  1.00  5.94           P
ATOM   1565  OP1   C a2248     192.186 147.353 153.351  1.00  5.94           O
ATOM   1566  OP2   C a2248     191.874 149.757 154.052  1.00  5.94           O1-
ATOM   1567  O5'   C a2248     194.113 148.843 153.766  1.00  5.94           O
ATOM   1568  C5'   C a2248     195.131 148.054 153.180  1.00  5.94           C
ATOM   1569  C4'   C a2248     196.476 148.566 153.623  1.00  5.94           C
ATOM   1570  O4'   C a2248     196.604 149.959 153.256  1.00  5.94           O
ATOM   1571  C3'   C a2248     196.704 148.555 155.126  1.00  5.94           C
ATOM   1572  O3'   C a2248     197.158 147.296 155.581  1.00  5.94           O
ATOM   1573  C2'   C a2248     197.727 149.662 155.332  1.00  5.94           C
ATOM   1574  O2'   C a2248     199.035 149.187 155.060  1.00  5.94           O
ATOM   1575  C1'   C a2248     197.335 150.655 154.238  1.00  5.94           C
ATOM   1576  N1    C a2248     196.533 151.798 154.727  1.00  5.94           N
ATOM   1577  C2    C a2248     197.190 152.773 155.477  1.00  5.94           C
ATOM   1578  O2    C a2248     198.380 152.619 155.756  1.00  5.94           O
ATOM   1579  N3    C a2248     196.503 153.854 155.893  1.00  5.94           N
ATOM   1580  C4    C a2248     195.220 153.995 155.593  1.00  5.94           C
ATOM   1581  N4    C a2248     194.615 155.089 156.038  1.00  5.94           N
ATOM   1582  C5    C a2248     194.527 153.033 154.812  1.00  5.94           C
ATOM   1583  C6    C a2248     195.214 151.963 154.400  1.00  5.94           C
ATOM   1584  P     U a2249     196.427 146.595 156.821  1.00  6.43           P
ATOM   1585  OP1   U a2249     197.113 145.328 157.115  1.00  6.43           O
ATOM   1586  OP2   U a2249     194.970 146.620 156.596  1.00  6.43           O1-
ATOM   1587  O5'   U a2249     196.698 147.596 158.020  1.00  6.43           O
ATOM   1588  C5'   U a2249     198.024 147.967 158.373  1.00  6.43           C
ATOM   1589  C4'   U a2249     197.997 149.171 159.271  1.00  6.43           C
ATOM   1590  O4'   U a2249     197.169 150.199 158.659  1.00  6.43           O
ATOM   1591  C3'   U a2249     197.397 148.916 160.649  1.00  6.43           C
ATOM   1592  O3'   U a2249     198.047 149.767 161.579  1.00  6.43           O
ATOM   1593  C2'   U a2249     195.951 149.361 160.477  1.00  6.43           C
ATOM   1594  O2'   U a2249     195.284 149.713 161.668  1.00  6.43           O
ATOM   1595  C1'   U a2249     196.112 150.548 159.532  1.00  6.43           C
ATOM   1596  N1    U a2249     194.909 150.814 158.731  1.00  6.43           N
ATOM   1597  C2    U a2249     194.267 152.012 158.945  1.00  6.43           C
ATOM   1598  O2    U a2249     194.684 152.838 159.735  1.00  6.43           O
ATOM   1599  N3    U a2249     193.136 152.211 158.189  1.00  6.43           N
ATOM   1600  C4    U a2249     192.603 151.319 157.279  1.00  6.43           C
ATOM   1601  O4    U a2249     191.590 151.613 156.657  1.00  6.43           O
ATOM   1602  C5    U a2249     193.321 150.096 157.126  1.00  6.43           C
ATOM   1603  C6    U a2249     194.419 149.876 157.855  1.00  6.43           C
ATOM   1604  P     G a2250     199.375 149.242 162.291  1.00  5.49           P
ATOM   1605  OP1   G a2250     199.894 150.306 163.158  1.00  5.49           O
ATOM   1606  OP2   G a2250     200.269 148.596 161.319  1.00  5.49           O1-
ATOM   1607  O5'   G a2250     198.842 148.054 163.189  1.00  5.49           O
ATOM   1608  C5'   G a2250     197.989 148.336 164.278  1.00  5.49           C
ATOM   1609  C4'   G a2250     197.035 147.209 164.565  1.00  5.49           C
ATOM   1610  O4'   G a2250     197.751 145.937 164.589  1.00  5.49           O
ATOM   1611  C3'   G a2250     196.370 147.344 165.928  1.00  5.49           C
ATOM   1612  O3'   G a2250     195.082 146.737 165.888  1.00  5.49           O
ATOM   1613  C2'   G a2250     197.291 146.526 166.817  1.00  5.49           C
ATOM   1614  O2'   G a2250     196.709 146.082 168.028  1.00  5.49           O
ATOM   1615  C1'   G a2250     197.657 145.367 165.883  1.00  5.49           C
ATOM   1616  N9    G a2250     198.930 144.759 166.248  1.00  5.49           N
ATOM   1617  C8    G a2250     199.082 143.727 167.142  1.00  5.49           C
ATOM   1618  N7    G a2250     200.326 143.425 167.332  1.00  5.49           N
ATOM   1619  C5    G a2250     201.029 144.338 166.563  1.00  5.49           C
ATOM   1620  C6    G a2250     202.424 144.495 166.404  1.00  5.49           C
ATOM   1621  O6    G a2250     203.300 143.820 166.933  1.00  5.49           O
ATOM   1622  N1    G a2250     202.743 145.536 165.534  1.00  5.49           N
ATOM   1623  C2    G a2250     201.809 146.328 164.912  1.00  5.49           C
ATOM   1624  N2    G a2250     202.236 147.297 164.088  1.00  5.49           N
ATOM   1625  N3    G a2250     200.504 146.188 165.063  1.00  5.49           N
ATOM   1626  C4    G a2250     200.182 145.182 165.901  1.00  5.49           C
ATOM   1627  P     G a2251     193.809 147.539 166.436  1.00  8.72           P
ATOM   1628  OP1   G a2251     194.244 148.921 166.817  1.00  8.72           O1-
ATOM   1629  OP2   G a2251     193.085 146.631 167.389  1.00  8.72           O
ATOM   1630  O5'   G a2251     192.915 147.718 165.143  1.00  8.72           O
ATOM   1631  C5'   G a2251     192.594 146.610 164.327  1.00  8.72           C
ATOM   1632  C4'   G a2251     191.145 146.683 163.937  1.00  8.72           C
ATOM   1633  O4'   G a2251     190.325 146.646 165.138  1.00  8.72           O
ATOM   1634  C3'   G a2251     190.735 147.978 163.248  1.00  8.72           C
ATOM   1635  O3'   G a2251     191.003 147.953 161.858  1.00  8.72           O
ATOM   1636  C2'   G a2251     189.249 148.066 163.575  1.00  8.72           C
ATOM   1637  O2'   G a2251     188.515 147.178 162.745  1.00  8.72           O
ATOM   1638  C1'   G a2251     189.222 147.515 164.999  1.00  8.72           C
ATOM   1639  N9    G a2251     189.325 148.617 165.967  1.00  0.00           N
ATOM   1640  C8    G a2251     190.382 148.872 166.789  1.00  0.00           C
ATOM   1641  N7    G a2251     190.132 149.922 167.517  1.00  0.00           N
ATOM   1642  C5    G a2251     188.903 150.400 167.206  1.00  0.00           C
ATOM   1643  C6    G a2251     188.127 151.491 167.663  1.00  0.00           C
ATOM   1644  O6    G a2251     188.548 152.240 168.528  1.00  0.00           O
ATOM   1645  N1    G a2251     186.906 151.682 167.117  1.00  0.00           N
ATOM   1646  C2    G a2251     186.443 150.839 166.150  1.00  0.00           C
ATOM   1647  N2    G a2251     185.200 151.058 165.612  1.00  0.00           N
ATOM   1648  N3    G a2251     187.156 149.823 165.717  1.00  0.00           N
ATOM   1649  C4    G a2251     188.376 149.574 166.207  1.00  0.00           C
ATOM   1650  H8    G a2251     191.292 148.290 166.831  1.00  0.00           H
ATOM   1651  HN1   G a2251     186.354 152.423 167.414  1.00  0.00           H
ATOM   1652 HN21   G a2251     184.663 151.805 165.922  1.00  0.00           H
ATOM   1653 HN22   G a2251     184.858 150.467 164.924  1.00  0.00           H
ATOM   1654  P     G a2252     191.798 149.151 161.145  1.00 10.17           P
ATOM   1655  OP1   G a2252     192.186 148.676 159.812  1.00 10.17           O
ATOM   1656  OP2   G a2252     192.820 149.661 162.073  1.00 10.17           O1-
ATOM   1657  O5'   G a2252     190.702 150.283 160.932  1.00 10.17           O
ATOM   1658  C5'   G a2252     189.507 150.032 160.219  1.00 10.17           C
ATOM   1659  C4'   G a2252     188.468 151.064 160.561  1.00 10.17           C
ATOM   1660  O4'   G a2252     188.048 150.906 161.944  1.00 10.17           O
ATOM   1661  C3'   G a2252     188.924 152.515 160.487  1.00 10.17           C
ATOM   1662  O3'   G a2252     188.944 153.023 159.167  1.00 10.17           O
ATOM   1663  C2'   G a2252     187.915 153.215 161.387  1.00 10.17           C
ATOM   1664  O2'   G a2252     186.676 153.380 160.723  1.00 10.17           O
ATOM   1665  C1'   G a2252     187.730 152.172 162.492  1.00 10.17           C
ATOM   1666  N9    G a2252     188.630 152.449 163.617  1.00 10.17           N
ATOM   1667  C8    G a2252     189.785 151.805 163.951  1.00 10.17           C
ATOM   1668  N7    G a2252     190.350 152.325 164.998  1.00 10.17           N
ATOM   1669  C5    G a2252     189.526 153.369 165.357  1.00 10.17           C
ATOM   1670  C6    G a2252     189.630 154.298 166.422  1.00 10.17           C
ATOM   1671  O6    G a2252     190.506 154.367 167.273  1.00 10.17           O
ATOM   1672  N1    G a2252     188.581 155.188 166.422  1.00 10.17           N
ATOM   1673  C2    G a2252     187.558 155.206 165.516  1.00 10.17           C
ATOM   1674  N2    G a2252     186.645 156.163 165.692  1.00 10.17           N
ATOM   1675  N3    G a2252     187.442 154.346 164.518  1.00 10.17           N
ATOM   1676  C4    G a2252     188.458 153.463 164.510  1.00 10.17           C
ATOM   1677  P     G a2253     189.963 154.193 158.743  1.00 12.38           P
ATOM   1678  OP1   G a2253     189.713 154.484 157.319  1.00 12.38           O
ATOM   1679  OP2   G a2253     191.317 153.831 159.202  1.00 12.38           O1-
ATOM   1680  O5'   G a2253     189.511 155.447 159.617  1.00 12.38           O
ATOM   1681  C5'   G a2253     188.275 156.107 159.388  1.00 12.38           C
ATOM   1682  C4'   G a2253     188.024 157.163 160.440  1.00 12.38           C
ATOM   1683  O4'   G a2253     188.043 156.545 161.751  1.00 12.38           O
ATOM   1684  C3'   G a2253     189.070 158.270 160.532  1.00 12.38           C
ATOM   1685  O3'   G a2253     188.828 159.320 159.607  1.00 12.38           O
ATOM   1686  C2'   G a2253     188.952 158.726 161.986  1.00 12.38           C
ATOM   1687  O2'   G a2253     187.840 159.595 162.143  1.00 12.38           O
ATOM   1688  C1'   G a2253     188.623 157.416 162.695  1.00 12.38           C
ATOM   1689  N9    G a2253     189.818 156.774 163.274  1.00 12.38           N
ATOM   1690  C8    G a2253     190.440 155.619 162.886  1.00 12.38           C
ATOM   1691  N7    G a2253     191.474 155.320 163.612  1.00 12.38           N
ATOM   1692  C5    G a2253     191.539 156.344 164.537  1.00 12.38           C
ATOM   1693  C6    G a2253     192.449 156.582 165.594  1.00 12.38           C
ATOM   1694  O6    G a2253     193.419 155.889 165.932  1.00 12.38           O
ATOM   1695  N1    G a2253     192.136 157.748 166.282  1.00 12.38           N
ATOM   1696  C2    G a2253     191.079 158.577 165.988  1.00 12.38           C
ATOM   1697  N2    G a2253     190.907 159.666 166.741  1.00 12.38           N
ATOM   1698  N3    G a2253     190.230 158.363 165.009  1.00 12.38           N
ATOM   1699  C4    G a2253     190.524 157.246 164.337  1.00 12.38           C
ATOM   1700  P     C a2254     190.050 160.090 158.909  1.00 13.30           P
ATOM   1701  OP1   C a2254     189.479 161.114 158.013  1.00 13.30           O
ATOM   1702  OP2   C a2254     190.973 159.071 158.379  1.00 13.30           O1-
ATOM   1703  O5'   C a2254     190.803 160.818 160.114  1.00 13.30           O
ATOM   1704  C5'   C a2254     190.227 161.929 160.786  1.00 13.30           C
ATOM   1705  C4'   C a2254     191.117 162.378 161.914  1.00 13.30           C
ATOM   1706  O4'   C a2254     191.135 161.356 162.952  1.00 13.30           O
ATOM   1707  C3'   C a2254     192.586 162.558 161.558  1.00 13.30           C
ATOM   1708  O3'   C a2254     192.863 163.783 160.885  1.00 13.30           O
ATOM   1709  C2'   C a2254     193.265 162.400 162.915  1.00 13.30           C
ATOM   1710  O2'   C a2254     193.086 163.558 163.714  1.00 13.30           O
ATOM   1711  C1'   C a2254     192.427 161.276 163.527  1.00 13.30           C
ATOM   1712  N1    C a2254     193.010 159.948 163.222  1.00 13.30           N
ATOM   1713  C2    C a2254     194.148 159.533 163.920  1.00 13.30           C
ATOM   1714  O2    C a2254     194.632 160.271 164.778  1.00 13.30           O
ATOM   1715  N3    C a2254     194.701 158.339 163.654  1.00 13.30           N
ATOM   1716  C4    C a2254     194.171 157.556 162.726  1.00 13.30           C
ATOM   1717  N4    C a2254     194.763 156.385 162.508  1.00 13.30           N
ATOM   1718  C5    C a2254     193.017 157.948 161.991  1.00 13.30           C
ATOM   1719  C6    C a2254     192.474 159.137 162.266  1.00 13.30           C
ATOM   1720  P     G a2255     193.967 163.839 159.708  1.00 11.47           P
ATOM   1721  OP1   G a2255     194.238 165.250 159.350  1.00 11.47           O
ATOM   1722  OP2   G a2255     193.610 162.875 158.654  1.00 11.47           O1-
ATOM   1723  O5'   G a2255     195.305 163.341 160.414  1.00 11.47           O
ATOM   1724  C5'   G a2255     196.005 164.201 161.301  1.00 11.47           C
ATOM   1725  C4'   G a2255     197.207 163.522 161.901  1.00 11.47           C
ATOM   1726  O4'   G a2255     196.801 162.314 162.603  1.00 11.47           O
ATOM   1727  C3'   G a2255     198.268 163.032 160.924  1.00 11.47           C
ATOM   1728  O3'   G a2255     199.114 164.066 160.435  1.00 11.47           O
ATOM   1729  C2'   G a2255     198.989 161.983 161.755  1.00 11.47           C
ATOM   1730  O2'   G a2255     199.821 162.599 162.732  1.00 11.47           O
ATOM   1731  C1'   G a2255     197.808 161.331 162.482  1.00 11.47           C
ATOM   1732  N9    G a2255     197.268 160.204 161.696  1.00 11.47           N
ATOM   1733  C8    G a2255     196.140 160.155 160.910  1.00 11.47           C
ATOM   1734  N7    G a2255     195.986 158.995 160.334  1.00 11.47           N
ATOM   1735  C5    G a2255     197.083 158.261 160.756  1.00 11.47           C
ATOM   1736  C6    G a2255     197.478 156.936 160.461  1.00 11.47           C
ATOM   1737  O6    G a2255     196.913 156.121 159.746  1.00 11.47           O
ATOM   1738  N1    G a2255     198.667 156.596 161.092  1.00 11.47           N
ATOM   1739  C2    G a2255     199.397 157.422 161.910  1.00 11.47           C
ATOM   1740  N2    G a2255     200.517 156.931 162.444  1.00 11.47           N
ATOM   1741  N3    G a2255     199.034 158.657 162.194  1.00 11.47           N
ATOM   1742  C4    G a2255     197.886 159.003 161.579  1.00 11.47           C
ATOM   1743  P     G a2256     199.585 164.095 158.893  1.00  8.32           P
ATOM   1744  OP1   G a2256     200.399 165.311 158.688  1.00  8.32           O
ATOM   1745  OP2   G a2256     198.428 163.824 158.020  1.00  8.32           O1-
ATOM   1746  O5'   G a2256     200.553 162.838 158.733  1.00  8.32           O
ATOM   1747  C5'   G a2256     201.784 162.742 159.443  1.00  8.32           C
ATOM   1748  C4'   G a2256     202.352 161.342 159.363  1.00  8.32           C
ATOM   1749  O4'   G a2256     201.424 160.392 159.961  1.00  8.32           O
ATOM   1750  C3'   G a2256     202.588 160.802 157.953  1.00  8.32           C
ATOM   1751  O3'   G a2256     203.830 161.213 157.406  1.00  8.32           O
ATOM   1752  C2'   G a2256     202.491 159.293 158.148  1.00  8.32           C
ATOM   1753  O2'   G a2256     203.689 158.776 158.702  1.00  8.32           O
ATOM   1754  C1'   G a2256     201.396 159.197 159.206  1.00  8.32           C
ATOM   1755  N9    G a2256     200.054 159.054 158.595  1.00  8.32           N
ATOM   1756  C8    G a2256     199.079 160.007 158.525  1.00  8.32           C
ATOM   1757  N7    G a2256     198.001 159.591 157.913  1.00  8.32           N
ATOM   1758  C5    G a2256     198.274 158.283 157.545  1.00  8.32           C
ATOM   1759  C6    G a2256     197.494 157.308 156.856  1.00  8.32           C
ATOM   1760  O6    G a2256     196.351 157.395 156.418  1.00  8.32           O
ATOM   1761  N1    G a2256     198.169 156.115 156.694  1.00  8.32           N
ATOM   1762  C2    G a2256     199.443 155.882 157.146  1.00  8.32           C
ATOM   1763  N2    G a2256     199.949 154.675 156.898  1.00  8.32           N
ATOM   1764  N3    G a2256     200.173 156.777 157.783  1.00  8.32           N
ATOM   1765  C4    G a2256     199.545 157.940 157.966  1.00  8.32           C
ATOM   1766  P     U a2257     204.003 161.451 155.822  1.00  7.63           P
ATOM   1767  OP1   U a2257     205.409 161.874 155.617  1.00  7.63           O
ATOM   1768  OP2   U a2257     202.902 162.287 155.304  1.00  7.63           O1-
ATOM   1769  O5'   U a2257     203.878 160.001 155.176  1.00  7.63           O
ATOM   1770  C5'   U a2257     204.839 158.991 155.445  1.00  7.63           C
ATOM   1771  C4'   U a2257     204.360 157.641 154.971  1.00  7.63           C
ATOM   1772  O4'   U a2257     203.052 157.346 155.524  1.00  7.63           O
ATOM   1773  C3'   U a2257     204.174 157.497 153.468  1.00  7.63           C
ATOM   1774  O3'   U a2257     205.400 157.203 152.829  1.00  7.63           O
ATOM   1775  C2'   U a2257     203.149 156.370 153.357  1.00  7.63           C
ATOM   1776  O2'   U a2257     203.780 155.110 153.516  1.00  7.63           O
ATOM   1777  C1'   U a2257     202.290 156.610 154.599  1.00  7.63           C
ATOM   1778  N1    U a2257     201.028 157.347 154.353  1.00  7.63           N
ATOM   1779  C2    U a2257     199.977 156.596 153.889  1.00  7.63           C
ATOM   1780  O2    U a2257     200.077 155.416 153.647  1.00  7.63           O
ATOM   1781  N3    U a2257     198.805 157.289 153.736  1.00  7.63           N
ATOM   1782  C4    U a2257     198.584 158.616 153.995  1.00  7.63           C
ATOM   1783  O4    U a2257     197.464 159.074 153.791  1.00  7.63           O
ATOM   1784  C5    U a2257     199.724 159.338 154.488  1.00  7.63           C
ATOM   1785  C6    U a2257     200.881 158.680 154.657  1.00  7.63           C
ATOM   1786  P     C a2258     205.719 158.245 151.646  1.00  6.08           P
ATOM   1787  OP1   C a2258     206.932 157.796 150.853  1.00  6.08           O
ATOM   1788  OP2   C a2258     205.807 159.674 152.154  1.00  6.08           O1-
ATOM   1789  O5'   C a2258     204.443 158.155 150.658  1.00  6.08           O
ATOM   1790  C5'   C a2258     204.657 157.767 149.279  1.00  6.08           C
ATOM   1791  C4'   C a2258     203.808 156.564 148.947  1.00  6.08           C
ATOM   1792  O4'   C a2258     203.027 156.159 150.104  1.00  6.08           O
ATOM   1793  C3'   C a2258     202.759 156.767 147.847  1.00  6.08           C
ATOM   1794  O3'   C a2258     203.309 156.676 146.539  1.00  6.08           O
ATOM   1795  C2'   C a2258     201.793 155.626 148.172  1.00  6.08           C
ATOM   1796  O2'   C a2258     202.304 154.358 147.820  1.00  6.08           O
ATOM   1797  C1'   C a2258     201.732 155.773 149.694  1.00  6.08           C
ATOM   1798  N1    C a2258     200.765 156.820 150.119  1.00  6.08           N
ATOM   1799  C2    C a2258     199.399 156.586 149.932  1.00  6.08           C
ATOM   1800  O2    C a2258     199.036 155.508 149.435  1.00  6.08           O
ATOM   1801  N3    C a2258     198.514 157.539 150.308  1.00  6.08           N
ATOM   1802  C4    C a2258     198.941 158.690 150.840  1.00  6.08           C
ATOM   1803  N4    C a2258     198.029 159.586 151.186  1.00  6.08           N
ATOM   1804  C5    C a2258     200.325 158.946 151.033  1.00  6.08           C
ATOM   1805  C6    C a2258     201.194 157.995 150.662  1.00  6.08           C
ATOM   1806  P     A a2426     203.376 158.151 145.908  1.00  6.14           P
ATOM   1807  OP1   A a2426     204.752 158.448 145.344  1.00  6.14           O
ATOM   1808  OP2   A a2426     202.861 159.197 146.880  1.00  6.14           O1-
ATOM   1809  O5'   A a2426     202.347 158.088 144.668  1.00  6.14           O
ATOM   1810  C5'   A a2426     200.976 158.508 144.879  1.00  6.14           C
ATOM   1811  C4'   A a2426     200.285 157.492 145.754  1.00  6.14           C
ATOM   1812  O4'   A a2426     199.290 158.153 146.576  1.00  6.14           O
ATOM   1813  C3'   A a2426     199.555 156.358 145.018  1.00  6.14           C
ATOM   1814  O3'   A a2426     199.959 155.093 145.527  1.00  6.14           O
ATOM   1815  C2'   A a2426     198.074 156.641 145.285  1.00  6.14           C
ATOM   1816  O2'   A a2426     197.301 155.464 145.365  1.00  6.14           O
ATOM   1817  C1'   A a2426     198.130 157.360 146.628  1.00  6.14           C
ATOM   1818  N9    A a2426     196.994 158.233 146.896  1.00  6.14           N
ATOM   1819  C8    A a2426     197.028 159.391 147.630  1.00  6.14           C
ATOM   1820  N7    A a2426     195.866 159.985 147.721  1.00  6.14           N
ATOM   1821  C5    A a2426     195.006 159.169 147.001  1.00  6.14           C
ATOM   1822  C6    A a2426     193.628 159.259 146.728  1.00  6.14           C
ATOM   1823  N6    A a2426     192.853 160.248 147.162  1.00  6.14           N
ATOM   1824  N1    A a2426     193.073 158.275 145.982  1.00  6.14           N
ATOM   1825  C2    A a2426     193.859 157.284 145.549  1.00  6.14           C
ATOM   1826  N3    A a2426     195.160 157.095 145.746  1.00  6.14           N
ATOM   1827  C4    A a2426     195.688 158.084 146.486  1.00  6.14           C
ATOM   1828  P     C a2427     200.779 154.302 144.395  1.00  5.73           P
ATOM   1829  OP1   C a2427     199.848 153.664 143.382  1.00  5.73           O
ATOM   1830  OP2   C a2427     201.786 153.349 145.007  1.00  5.73           O1-
ATOM   1831  O5'   C a2427     201.603 155.460 143.633  1.00  5.73           O
ATOM   1832  C5'   C a2427     201.503 155.556 142.189  1.00  5.73           C
ATOM   1833  C4'   C a2427     202.870 155.842 141.619  1.00  5.73           C
ATOM   1834  O4'   C a2427     203.593 156.720 142.521  1.00  5.73           O
ATOM   1835  C3'   C a2427     203.789 154.624 141.450  1.00  5.73           C
ATOM   1836  O3'   C a2427     203.538 153.916 140.239  1.00  5.73           O
ATOM   1837  C2'   C a2427     205.176 155.270 141.522  1.00  5.73           C
ATOM   1838  O2'   C a2427     205.543 155.913 140.319  1.00  5.73           O
ATOM   1839  C1'   C a2427     204.944 156.321 142.613  1.00  5.73           C
ATOM   1840  N1    C a2427     205.204 155.809 143.986  1.00  5.73           N
ATOM   1841  C2    C a2427     206.107 156.514 144.786  1.00  5.73           C
ATOM   1842  O2    C a2427     206.646 157.530 144.321  1.00  5.73           O
ATOM   1843  N3    C a2427     206.361 156.068 146.040  1.00  5.73           N
ATOM   1844  C4    C a2427     205.757 154.966 146.503  1.00  5.73           C
ATOM   1845  N4    C a2427     206.044 154.576 147.736  1.00  5.73           N
ATOM   1846  C5    C a2427     204.837 154.236 145.703  1.00  5.73           C
ATOM   1847  C6    C a2427     204.591 154.689 144.465  1.00  5.73           C
ATOM   1848  P     G a2428     203.188 152.386 140.591  1.00  4.89           P
ATOM   1849  OP1   G a2428     202.101 152.357 141.579  1.00  4.89           O
ATOM   1850  OP2   G a2428     204.436 151.684 140.936  1.00  4.89           O1-
ATOM   1851  O5'   G a2428     202.642 151.782 139.221  1.00  4.89           O
ATOM   1852  C5'   G a2428     201.584 152.419 138.518  1.00  4.89           C
ATOM   1853  C4'   G a2428     200.768 151.435 137.708  1.00  4.89           C
ATOM   1854  O4'   G a2428     201.664 150.684 136.844  1.00  4.89           O
ATOM   1855  C3'   G a2428     200.020 150.371 138.516  1.00  4.89           C
ATOM   1856  O3'   G a2428     198.708 150.767 138.892  1.00  4.89           O
ATOM   1857  C2'   G a2428     199.969 149.185 137.562  1.00  4.89           C
ATOM   1858  O2'   G a2428     198.893 149.355 136.650  1.00  4.89           O
ATOM   1859  C1'   G a2428     201.288 149.330 136.802  1.00  4.89           C
ATOM   1860  N9    G a2428     202.368 148.523 137.404  1.00  4.89           N
ATOM   1861  C8    G a2428     203.025 148.766 138.591  1.00  4.89           C
ATOM   1862  N7    G a2428     203.939 147.892 138.856  1.00  4.89           N
ATOM   1863  C5    G a2428     203.880 146.997 137.806  1.00  4.89           C
ATOM   1864  C6    G a2428     204.629 145.820 137.544  1.00  4.89           C
ATOM   1865  O6    G a2428     205.526 145.310 138.205  1.00  4.89           O
ATOM   1866  N1    G a2428     204.264 145.207 136.360  1.00  4.89           N
ATOM   1867  C2    G a2428     203.289 145.661 135.517  1.00  4.89           C
ATOM   1868  N2    G a2428     203.051 144.955 134.411  1.00  4.89           N
ATOM   1869  N3    G a2428     202.591 146.752 135.750  1.00  4.89           N
ATOM   1870  C4    G a2428     202.915 147.368 136.901  1.00  4.89           C
ATOM   1871  P     G a2429     198.414 151.998 139.872  1.00  5.64           P
ATOM   1872  OP1   G a2429     199.408 152.070 140.951  1.00  5.64           O
ATOM   1873  OP2   G a2429     196.990 151.929 140.225  1.00  5.64           O1-
ATOM   1874  O5'   G a2429     198.592 153.257 138.933  1.00  5.64           O
ATOM   1875  C5'   G a2429     198.167 154.545 139.338  1.00  5.64           C
ATOM   1876  C4'   G a2429     198.034 155.432 138.134  1.00  5.64           C
ATOM   1877  O4'   G a2429     199.194 155.259 137.287  1.00  5.64           O
ATOM   1878  C3'   G a2429     196.861 155.096 137.227  1.00  5.64           C
ATOM   1879  O3'   G a2429     195.664 155.672 137.700  1.00  5.64           O
ATOM   1880  C2'   G a2429     197.312 155.624 135.868  1.00  5.64           C
ATOM   1881  O2'   G a2429     197.095 157.023 135.786  1.00  5.64           O
ATOM   1882  C1'   G a2429     198.825 155.373 135.930  1.00  5.64           C
ATOM   1883  N9    G a2429     199.249 154.139 135.252  1.00  5.64           N
ATOM   1884  C8    G a2429     198.535 153.046 134.845  1.00  5.64           C
ATOM   1885  N7    G a2429     199.299 152.141 134.297  1.00  5.64           N
ATOM   1886  C5    G a2429     200.577 152.660 134.370  1.00  5.64           C
ATOM   1887  C6    G a2429     201.831 152.168 133.933  1.00  5.64           C
ATOM   1888  O6    G a2429     202.085 151.099 133.386  1.00  5.64           O
ATOM   1889  N1    G a2429     202.863 153.057 134.211  1.00  5.64           N
ATOM   1890  C2    G a2429     202.710 154.277 134.815  1.00  5.64           C
ATOM   1891  N2    G a2429     203.798 155.021 135.014  1.00  5.64           N
ATOM   1892  N3    G a2429     201.551 154.740 135.221  1.00  5.64           N
ATOM   1893  C4    G a2429     200.549 153.896 134.954  1.00  5.64           C
ATOM   1894  P     A a2430     194.537 154.736 138.352  1.00  7.33           P
ATOM   1895  OP1   A a2430     194.153 155.279 139.667  1.00  7.33           O
ATOM   1896  OP2   A a2430     194.984 153.340 138.130  1.00  7.33           O1-
ATOM   1897  O5'   A a2430     193.298 154.876 137.377  1.00  7.33           O
ATOM   1898  C5'   A a2430     193.145 153.903 136.364  1.00  7.33           C
ATOM   1899  C4'   A a2430     191.707 153.529 136.109  1.00  7.33           C
ATOM   1900  O4'   A a2430     191.037 153.135 137.336  1.00  7.33           O
ATOM   1901  C3'   A a2430     190.845 154.629 135.492  1.00  7.33           C
ATOM   1902  O3'   A a2430     190.557 154.345 134.140  1.00  7.33           O
ATOM   1903  C2'   A a2430     189.546 154.629 136.315  1.00  7.33           C
ATOM   1904  O2'   A a2430     188.370 154.589 135.535  1.00  7.33           O
ATOM   1905  C1'   A a2430     189.663 153.374 137.176  1.00  7.33           C
ATOM   1906  N9    A a2430     188.964 153.470 138.467  1.00  7.33           N
ATOM   1907  C8    A a2430     188.566 152.401 139.206  1.00  7.33           C
ATOM   1908  N7    A a2430     187.909 152.727 140.280  1.00  7.33           N
ATOM   1909  C5    A a2430     187.861 154.103 140.273  1.00  7.33           C
ATOM   1910  C6    A a2430     187.289 155.023 141.175  1.00  7.33           C
ATOM   1911  N6    A a2430     186.635 154.671 142.285  1.00  7.33           N
ATOM   1912  N1    A a2430     187.401 156.333 140.879  1.00  7.33           N
ATOM   1913  C2    A a2430     188.048 156.663 139.760  1.00  7.33           C
ATOM   1914  N3    A a2430     188.627 155.887 138.853  1.00  7.33           N
ATOM   1915  C4    A a2430     188.503 154.587 139.146  1.00  7.33           C
ATOM   1916  P     U a2431     190.794 155.525 133.092  1.00  6.55           P
ATOM   1917  OP1   U a2431     190.761 154.968 131.723  1.00  6.55           O
ATOM   1918  OP2   U a2431     191.971 156.282 133.546  1.00  6.55           O1-
ATOM   1919  O5'   U a2431     189.589 156.520 133.373  1.00  6.55           O
ATOM   1920  C5'   U a2431     188.323 156.338 132.777  1.00  6.55           C
ATOM   1921  C4'   U a2431     187.594 157.649 132.770  1.00  6.55           C
ATOM   1922  O4'   U a2431     187.067 157.934 134.096  1.00  6.55           O
ATOM   1923  C3'   U a2431     188.476 158.842 132.472  1.00  6.55           C
ATOM   1924  O3'   U a2431     188.749 158.979 131.093  1.00  6.55           O
ATOM   1925  C2'   U a2431     187.694 159.998 133.098  1.00  6.55           C
ATOM   1926  O2'   U a2431     186.606 160.372 132.269  1.00  6.55           O
ATOM   1927  C1'   U a2431     187.110 159.325 134.344  1.00  6.55           C
ATOM   1928  N1    U a2431     187.915 159.578 135.560  1.00  6.55           N
ATOM   1929  C2    U a2431     187.713 160.755 136.245  1.00  6.55           C
ATOM   1930  O2    U a2431     186.897 161.579 135.899  1.00  6.55           O
ATOM   1931  N3    U a2431     188.488 160.919 137.367  1.00  6.55           N
ATOM   1932  C4    U a2431     189.420 160.031 137.838  1.00  6.55           C
ATOM   1933  O4    U a2431     190.051 160.299 138.853  1.00  6.55           O
ATOM   1934  C5    U a2431     189.564 158.836 137.069  1.00  6.55           C
ATOM   1935  C6    U a2431     188.828 158.659 135.975  1.00  6.55           C
ATOM   1936  P     A a2432     190.191 159.501 130.629  1.00  6.35           P
ATOM   1937  OP1   A a2432     190.350 159.349 129.181  1.00  6.35           O
ATOM   1938  OP2   A a2432     191.216 158.885 131.499  1.00  6.35           O1-
ATOM   1939  O5'   A a2432     190.112 161.049 130.971  1.00  6.35           O
ATOM   1940  C5'   A a2432     191.199 161.926 130.725  1.00  6.35           C
ATOM   1941  C4'   A a2432     190.748 163.364 130.844  1.00  6.35           C
ATOM   1942  O4'   A a2432     189.850 163.690 129.753  1.00  6.35           O
ATOM   1943  C3'   A a2432     189.943 163.693 132.101  1.00  6.35           C
ATOM   1944  O3'   A a2432     190.768 163.987 133.208  1.00  6.35           O
ATOM   1945  C2'   A a2432     189.111 164.892 131.671  1.00  6.35           C
ATOM   1946  O2'   A a2432     189.923 166.056 131.714  1.00  6.35           O
ATOM   1947  C1'   A a2432     188.840 164.571 130.202  1.00  6.35           C
ATOM   1948  N9    A a2432     187.513 163.973 129.896  1.00  6.35           N
ATOM   1949  C8    A a2432     187.331 162.704 129.414  1.00  6.35           C
ATOM   1950  N7    A a2432     186.099 162.395 129.135  1.00  6.35           N
ATOM   1951  C5    A a2432     185.393 163.552 129.416  1.00  6.35           C
ATOM   1952  C6    A a2432     184.021 163.855 129.317  1.00  6.35           C
ATOM   1953  N6    A a2432     183.085 163.002 128.889  1.00  6.35           N
ATOM   1954  N1    A a2432     183.644 165.095 129.669  1.00  6.35           N
ATOM   1955  C2    A a2432     184.575 165.962 130.093  1.00  6.35           C
ATOM   1956  N3    A a2432     185.885 165.784 130.233  1.00  6.35           N
ATOM   1957  C4    A a2432     186.247 164.544 129.864  1.00  6.35           C
ATOM   1958  P     A a2433     190.462 163.366 134.654  1.00  5.88           P
ATOM   1959  OP1   A a2433     191.630 163.714 135.480  1.00  5.88           O
ATOM   1960  OP2   A a2433     190.051 161.951 134.530  1.00  5.88           O1-
ATOM   1961  O5'   A a2433     189.224 164.219 135.197  1.00  5.88           O
ATOM   1962  C5'   A a2433     189.320 165.623 135.386  1.00  5.88           C
ATOM   1963  C4'   A a2433     187.953 166.220 135.591  1.00  5.88           C
ATOM   1964  O4'   A a2433     187.255 166.222 134.320  1.00  5.88           O
ATOM   1965  C3'   A a2433     187.023 165.450 136.531  1.00  5.88           C
ATOM   1966  O3'   A a2433     187.203 165.803 137.892  1.00  5.88           O
ATOM   1967  C2'   A a2433     185.641 165.841 136.015  1.00  5.88           C
ATOM   1968  O2'   A a2433     185.277 167.125 136.497  1.00  5.88           O
ATOM   1969  C1'   A a2433     185.891 165.940 134.511  1.00  5.88           C
ATOM   1970  N9    A a2433     185.569 164.685 133.819  1.00  5.88           N
ATOM   1971  C8    A a2433     186.388 163.633 133.509  1.00  5.88           C
ATOM   1972  N7    A a2433     185.742 162.675 132.898  1.00  5.88           N
ATOM   1973  C5    A a2433     184.432 163.122 132.811  1.00  5.88           C
ATOM   1974  C6    A a2433     183.244 162.580 132.283  1.00  5.88           C
ATOM   1975  N6    A a2433     183.119 161.403 131.683  1.00  5.88           N
ATOM   1976  N1    A a2433     182.146 163.322 132.393  1.00  5.88           N
ATOM   1977  C2    A a2433     182.199 164.514 132.970  1.00  5.88           C
ATOM   1978  N3    A a2433     183.230 165.138 133.499  1.00  5.88           N
ATOM   1979  C4    A a2433     184.325 164.367 133.386  1.00  5.88           C
ATOM   1980  P     A a2434     188.029 164.866 138.897  1.00  5.78           P
ATOM   1981  OP1   A a2434     189.363 165.476 139.089  1.00  5.78           O
ATOM   1982  OP2   A a2434     187.912 163.470 138.467  1.00  5.78           O1-
ATOM   1983  O5'   A a2434     187.260 164.999 140.285  1.00  5.78           O
ATOM   1984  C5'   A a2434     187.005 166.265 140.871  1.00  5.78           C
ATOM   1985  C4'   A a2434     185.725 166.221 141.663  1.00  5.78           C
ATOM   1986  O4'   A a2434     184.671 165.688 140.830  1.00  5.78           O
ATOM   1987  C3'   A a2434     185.756 165.308 142.881  1.00  5.78           C
ATOM   1988  O3'   A a2434     186.232 166.001 144.009  1.00  5.78           O
ATOM   1989  C2'   A a2434     184.304 164.858 143.036  1.00  5.78           C
ATOM   1990  O2'   A a2434     183.547 165.815 143.768  1.00  5.78           O
ATOM   1991  C1'   A a2434     183.812 164.865 141.583  1.00  5.78           C
ATOM   1992  N9    A a2434     183.799 163.540 140.936  1.00  5.78           N
ATOM   1993  C8    A a2434     184.820 162.649 140.726  1.00  5.78           C
ATOM   1994  N7    A a2434     184.439 161.579 140.075  1.00  5.78           N
ATOM   1995  C5    A a2434     183.096 161.781 139.818  1.00  5.78           C
ATOM   1996  C6    A a2434     182.106 161.022 139.162  1.00  5.78           C
ATOM   1997  N6    A a2434     182.309 159.833 138.608  1.00  5.78           N
ATOM   1998  N1    A a2434     180.864 161.548 139.103  1.00  5.78           N
ATOM   1999  C2    A a2434     180.639 162.735 139.647  1.00  5.78           C
ATOM   2000  N3    A a2434     181.470 163.533 140.281  1.00  5.78           N
ATOM   2001  C4    A a2434     182.696 162.994 140.339  1.00  5.78           C
ATOM   2002  P     A a2435     187.333 165.345 144.958  1.00  4.97           P
ATOM   2003  OP1   A a2435     188.596 166.053 144.659  1.00  4.97           O
ATOM   2004  OP2   A a2435     187.256 163.873 144.862  1.00  4.97           O1-
ATOM   2005  O5'   A a2435     186.890 165.806 146.412  1.00  4.97           O
ATOM   2006  C5'   A a2435     185.871 165.138 147.135  1.00  4.97           C
ATOM   2007  C4'   A a2435     185.186 166.116 148.045  1.00  4.97           C
ATOM   2008  O4'   A a2435     184.016 166.652 147.387  1.00  4.97           O
ATOM   2009  C3'   A a2435     184.664 165.579 149.366  1.00  4.97           C
ATOM   2010  O3'   A a2435     185.714 165.459 150.320  1.00  4.97           O
ATOM   2011  C2'   A a2435     183.583 166.604 149.724  1.00  4.97           C
ATOM   2012  O2'   A a2435     184.154 167.800 150.244  1.00  4.97           O
ATOM   2013  C1'   A a2435     183.023 166.949 148.340  1.00  4.97           C
ATOM   2014  N9    A a2435     181.818 166.189 147.987  1.00  4.97           N
ATOM   2015  C8    A a2435     181.745 165.138 147.113  1.00  4.97           C
ATOM   2016  N7    A a2435     180.533 164.681 146.969  1.00  4.97           N
ATOM   2017  C5    A a2435     179.762 165.502 147.787  1.00  4.97           C
ATOM   2018  C6    A a2435     178.385 165.536 148.082  1.00  4.97           C
ATOM   2019  N6    A a2435     177.472 164.722 147.578  1.00  4.97           N
ATOM   2020  N1    A a2435     177.950 166.473 148.941  1.00  4.97           N
ATOM   2021  C2    A a2435     178.831 167.315 149.478  1.00  4.97           C
ATOM   2022  N3    A a2435     180.135 167.383 149.282  1.00  4.97           N
ATOM   2023  C4    A a2435     180.547 166.447 148.410  1.00  4.97           C
ATOM   2024  P     G a2436     185.608 164.450 151.566  1.00  4.64           P
ATOM   2025  OP1   G a2436     186.890 164.494 152.309  1.00  4.64           O
ATOM   2026  OP2   G a2436     185.116 163.134 151.113  1.00  4.64           O1-
ATOM   2027  O5'   G a2436     184.496 165.125 152.476  1.00  4.64           O
ATOM   2028  C5'   G a2436     183.394 164.379 152.969  1.00  4.64           C
ATOM   2029  C4'   G a2436     182.291 165.304 153.421  1.00  4.64           C
ATOM   2030  O4'   G a2436     181.551 165.797 152.266  1.00  4.64           O
ATOM   2031  C3'   G a2436     181.221 164.688 154.313  1.00  4.64           C
ATOM   2032  O3'   G a2436     181.618 164.608 155.669  1.00  4.64           O
ATOM   2033  C2'   G a2436     180.035 165.615 154.075  1.00  4.64           C
ATOM   2034  O2'   G a2436     180.205 166.841 154.776  1.00  4.64           O
ATOM   2035  C1'   G a2436     180.180 165.893 152.575  1.00  4.64           C
ATOM   2036  N9    G a2436     179.449 164.896 151.766  1.00  4.64           N
ATOM   2037  C8    G a2436     179.950 163.948 150.902  1.00  4.64           C
ATOM   2038  N7    G a2436     179.004 163.219 150.370  1.00  4.64           N
ATOM   2039  C5    G a2436     177.826 163.714 150.918  1.00  4.64           C
ATOM   2040  C6    G a2436     176.470 163.350 150.758  1.00  4.64           C
ATOM   2041  O6    G a2436     175.979 162.483 150.055  1.00  4.64           O
ATOM   2042  N1    G a2436     175.614 164.130 151.528  1.00  4.64           N
ATOM   2043  C2    G a2436     176.000 165.143 152.353  1.00  4.64           C
ATOM   2044  N2    G a2436     175.076 165.808 153.039  1.00  4.64           N
ATOM   2045  N3    G a2436     177.252 165.481 152.518  1.00  4.64           N
ATOM   2046  C4    G a2436     178.095 164.737 151.789  1.00  4.64           C
ATOM   2047  P     G a2437     181.133 163.393 156.596  1.00  4.82           P
ATOM   2048  OP1   G a2437     181.870 163.486 157.874  1.00  4.82           O
ATOM   2049  OP2   G a2437     181.156 162.138 155.834  1.00  4.82           O1-
ATOM   2050  O5'   G a2437     179.601 163.713 156.866  1.00  4.82           O
ATOM   2051  C5'   G a2437     179.204 164.895 157.535  1.00  4.82           C
ATOM   2052  C4'   G a2437     177.708 164.897 157.701  1.00  4.82           C
ATOM   2053  O4'   G a2437     177.084 165.056 156.403  1.00  4.82           O
ATOM   2054  C3'   G a2437     177.121 163.592 158.215  1.00  4.82           C
ATOM   2055  O3'   G a2437     177.238 163.446 159.610  1.00  4.82           O
ATOM   2056  C2'   G a2437     175.685 163.664 157.719  1.00  4.82           C
ATOM   2057  O2'   G a2437     174.944 164.602 158.484  1.00  4.82           O
ATOM   2058  C1'   G a2437     175.898 164.277 156.343  1.00  4.82           C
ATOM   2059  N9    G a2437     176.013 163.261 155.279  1.00  4.82           N
ATOM   2060  C8    G a2437     177.127 162.788 154.631  1.00  4.82           C
ATOM   2061  N7    G a2437     176.819 161.905 153.722  1.00  4.82           N
ATOM   2062  C5    G a2437     175.438 161.783 153.767  1.00  4.82           C
ATOM   2063  C6    G a2437     174.522 160.990 153.024  1.00  4.82           C
ATOM   2064  O6    G a2437     174.758 160.185 152.128  1.00  4.82           O
ATOM   2065  N1    G a2437     173.210 161.206 153.422  1.00  4.82           N
ATOM   2066  C2    G a2437     172.809 162.074 154.404  1.00  4.82           C
ATOM   2067  N2    G a2437     171.490 162.146 154.622  1.00  4.82           N
ATOM   2068  N3    G a2437     173.649 162.819 155.100  1.00  4.82           N
ATOM   2069  C4    G a2437     174.934 162.622 154.730  1.00  4.82           C
ATOM   2070  P     U a2438     177.316 161.980 160.249  1.00  5.62           P
ATOM   2071  OP1   U a2438     177.562 162.132 161.699  1.00  5.62           O
ATOM   2072  OP2   U a2438     178.239 161.167 159.425  1.00  5.62           O1-
ATOM   2073  O5'   U a2438     175.848 161.398 160.035  1.00  5.62           O
ATOM   2074  C5'   U a2438     174.719 161.942 160.739  1.00  5.62           C
ATOM   2075  C4'   U a2438     173.445 161.280 160.265  1.00  5.62           C
ATOM   2076  O4'   U a2438     173.269 161.485 158.837  1.00  5.62           O
ATOM   2077  C3'   U a2438     173.381 159.768 160.424  1.00  5.62           C
ATOM   2078  O3'   U a2438     173.009 159.485 161.765  1.00  5.62           O
ATOM   2079  C2'   U a2438     172.289 159.396 159.422  1.00  5.62           C
ATOM   2080  O2'   U a2438     170.970 159.541 159.915  1.00  5.62           O
ATOM   2081  C1'   U a2438     172.570 160.380 158.281  1.00  5.62           C
ATOM   2082  N1    U a2438     173.411 159.776 157.234  1.00  5.62           N
ATOM   2083  C2    U a2438     172.772 159.092 156.214  1.00  5.62           C
ATOM   2084  O2    U a2438     171.557 158.996 156.138  1.00  5.62           O
ATOM   2085  N3    U a2438     173.612 158.536 155.279  1.00  5.62           N
ATOM   2086  C4    U a2438     174.993 158.570 155.269  1.00  5.62           C
ATOM   2087  O4    U a2438     175.606 158.015 154.354  1.00  5.62           O
ATOM   2088  C5    U a2438     175.579 159.287 156.364  1.00  5.62           C
ATOM   2089  C6    U a2438     174.787 159.845 157.291  1.00  5.62           C
ATOM   2090  P     A a2439     173.286 158.052 162.407  1.00  8.76           P
ATOM   2091  OP1   A a2439     174.571 158.120 163.136  1.00  8.76           O
ATOM   2092  OP2   A a2439     173.089 157.024 161.357  1.00  8.76           O1-
ATOM   2093  O5'   A a2439     172.101 157.910 163.466  1.00  8.76           O
ATOM   2094  C5'   A a2439     170.726 157.919 163.034  1.00  8.76           C
ATOM   2095  C4'   A a2439     169.970 159.052 163.692  1.00  8.76           C
ATOM   2096  O4'   A a2439     169.897 158.819 165.124  1.00  8.76           O
ATOM   2097  C3'   A a2439     170.579 160.445 163.525  1.00  8.76           C
ATOM   2098  O3'   A a2439     169.568 161.438 163.432  1.00  8.76           O
ATOM   2099  C2'   A a2439     171.431 160.600 164.782  1.00  8.76           C
ATOM   2100  O2'   A a2439     171.584 161.948 165.182  1.00  8.76           O
ATOM   2101  C1'   A a2439     170.603 159.832 165.816  1.00  8.76           C
ATOM   2102  N9    A a2439     171.436 159.182 166.828  1.00  8.76           N
ATOM   2103  C8    A a2439     171.678 157.835 166.969  1.00  8.76           C
ATOM   2104  N7    A a2439     172.475 157.542 167.970  1.00  8.76           N
ATOM   2105  C5    A a2439     172.784 158.781 168.524  1.00  8.76           C
ATOM   2106  C6    A a2439     173.590 159.155 169.616  1.00  8.76           C
ATOM   2107  N6    A a2439     174.261 158.282 170.377  1.00  8.76           N
ATOM   2108  N1    A a2439     173.688 160.475 169.903  1.00  8.76           N
ATOM   2109  C2    A a2439     173.018 161.349 169.137  1.00  8.76           C
ATOM   2110  N3    A a2439     172.229 161.120 168.086  1.00  8.76           N
ATOM   2111  C4    A a2439     172.153 159.800 167.827  1.00  8.76           C
ATOM   2112  P     C a2440     169.106 161.957 162.004  1.00  6.94           P
ATOM   2113  OP1   C a2440     170.206 161.718 161.044  1.00  6.94           O
ATOM   2114  OP2   C a2440     168.554 163.320 162.169  1.00  6.94           O1-
ATOM   2115  O5'   C a2440     167.919 160.963 161.633  1.00  6.94           O
ATOM   2116  C5'   C a2440     166.725 160.931 162.428  1.00  6.94           C
ATOM   2117  C4'   C a2440     165.801 159.867 161.893  1.00  6.94           C
ATOM   2118  O4'   C a2440     165.491 160.154 160.501  1.00  6.94           O
ATOM   2119  C3'   C a2440     166.389 158.466 161.840  1.00  6.94           C
ATOM   2120  O3'   C a2440     166.358 157.804 163.100  1.00  6.94           O
ATOM   2121  C2'   C a2440     165.495 157.797 160.801  1.00  6.94           C
ATOM   2122  O2'   C a2440     164.236 157.382 161.299  1.00  6.94           O
ATOM   2123  C1'   C a2440     165.295 158.935 159.800  1.00  6.94           C
ATOM   2124  N1    C a2440     166.239 158.879 158.671  1.00  6.94           N
ATOM   2125  C2    C a2440     165.834 158.229 157.501  1.00  6.94           C
ATOM   2126  O2    C a2440     164.699 157.730 157.457  1.00  6.94           O
ATOM   2127  N3    C a2440     166.683 158.173 156.446  1.00  6.94           N
ATOM   2128  C4    C a2440     167.899 158.724 156.536  1.00  6.94           C
ATOM   2129  N4    C a2440     168.705 158.640 155.472  1.00  6.94           N
ATOM   2130  C5    C a2440     168.344 159.380 157.725  1.00  6.94           C
ATOM   2131  C6    C a2440     167.490 159.433 158.759  1.00  6.94           C
ATOM   2132  P     U a2441     166.702 156.250 163.177  1.00  7.00           P
ATOM   2133  OP1   U a2441     165.489 155.509 162.766  1.00  7.00           O
ATOM   2134  OP2   U a2441     167.249 155.962 164.520  1.00  7.00           O1-
ATOM   2135  O5'   U a2441     167.874 156.111 162.101  1.00  7.00           O
ATOM   2136  C5'   U a2441     168.193 154.869 161.499  1.00  7.00           C
ATOM   2137  C4'   U a2441     167.481 154.687 160.181  1.00  7.00           C
ATOM   2138  O4'   U a2441     167.848 155.725 159.224  1.00  7.00           O
ATOM   2139  C3'   U a2441     167.788 153.395 159.443  1.00  7.00           C
ATOM   2140  O3'   U a2441     167.092 152.301 160.000  1.00  7.00           O
ATOM   2141  C2'   U a2441     167.349 153.737 158.026  1.00  7.00           C
ATOM   2142  O2'   U a2441     165.933 153.749 157.961  1.00  7.00           O
ATOM   2143  C1'   U a2441     167.853 155.180 157.913  1.00  7.00           C
ATOM   2144  N1    U a2441     169.244 155.231 157.391  1.00  7.00           N
ATOM   2145  C2    U a2441     169.514 154.811 156.100  1.00  7.00           C
ATOM   2146  O2    U a2441     168.679 154.390 155.336  1.00  7.00           O
ATOM   2147  N3    U a2441     170.832 154.892 155.731  1.00  7.00           N
ATOM   2148  C4    U a2441     171.884 155.336 156.483  1.00  7.00           C
ATOM   2149  O4    U a2441     173.011 155.344 156.002  1.00  7.00           O
ATOM   2150  C5    U a2441     171.534 155.770 157.803  1.00  7.00           C
ATOM   2151  C6    U a2441     170.261 155.699 158.192  1.00  7.00           C
ATOM   2152  P     C a2442     167.781 150.857 160.081  1.00  8.08           P
ATOM   2153  OP1   C a2442     166.853 150.020 160.868  1.00  8.08           O
ATOM   2154  OP2   C a2442     169.217 150.973 160.421  1.00  8.08           O1-
ATOM   2155  O5'   C a2442     167.760 150.330 158.582  1.00  8.08           O
ATOM   2156  C5'   C a2442     166.545 150.225 157.865  1.00  8.08           C
ATOM   2157  C4'   C a2442     166.803 149.917 156.416  1.00  8.08           C
ATOM   2158  O4'   C a2442     167.598 150.970 155.807  1.00  8.08           O
ATOM   2159  C3'   C a2442     167.619 148.666 156.148  1.00  8.08           C
ATOM   2160  O3'   C a2442     166.874 147.477 156.284  1.00  8.08           O
ATOM   2161  C2'   C a2442     168.135 148.915 154.737  1.00  8.08           C
ATOM   2162  O2'   C a2442     167.105 148.718 153.782  1.00  8.08           O
ATOM   2163  C1'   C a2442     168.434 150.416 154.804  1.00  8.08           C
ATOM   2164  N1    C a2442     169.851 150.717 155.131  1.00  8.08           N
ATOM   2165  C2    C a2442     170.838 150.407 154.186  1.00  8.08           C
ATOM   2166  O2    C a2442     170.498 149.905 153.112  1.00  8.08           O
ATOM   2167  N3    C a2442     172.130 150.691 154.461  1.00  8.08           N
ATOM   2168  C4    C a2442     172.462 151.253 155.619  1.00  8.08           C
ATOM   2169  N4    C a2442     173.740 151.520 155.841  1.00  8.08           N
ATOM   2170  C5    C a2442     171.481 151.581 156.596  1.00  8.08           C
ATOM   2171  C6    C a2442     170.197 151.304 156.313  1.00  8.08           C
ATOM   2172  P     C a2443     167.584 146.148 156.835  1.00  7.84           P
ATOM   2173  OP1   C a2443     166.514 145.202 157.179  1.00  7.84           O
ATOM   2174  OP2   C a2443     168.572 146.554 157.856  1.00  7.84           O1-
ATOM   2175  O5'   C a2443     168.366 145.580 155.568  1.00  7.84           O
ATOM   2176  C5'   C a2443     167.674 145.207 154.389  1.00  7.84           C
ATOM   2177  C4'   C a2443     168.637 144.808 153.300  1.00  7.84           C
ATOM   2178  O4'   C a2443     169.441 145.945 152.893  1.00  7.84           O
ATOM   2179  C3'   C a2443     169.679 143.760 153.673  1.00  7.84           C
ATOM   2180  O3'   C a2443     169.146 142.447 153.707  1.00  7.84           O
ATOM   2181  C2'   C a2443     170.730 143.968 152.585  1.00  7.84           C
ATOM   2182  O2'   C a2443     170.260 143.447 151.353  1.00  7.84           O
ATOM   2183  C1'   C a2443     170.717 145.495 152.463  1.00  7.84           C
ATOM   2184  N1    C a2443     171.765 146.128 153.291  1.00  7.84           N
ATOM   2185  C2    C a2443     173.089 146.080 152.844  1.00  7.84           C
ATOM   2186  O2    C a2443     173.340 145.495 151.788  1.00  7.84           O
ATOM   2187  N3    C a2443     174.049 146.678 153.573  1.00  7.84           N
ATOM   2188  C4    C a2443     173.751 147.299 154.709  1.00  7.84           C
ATOM   2189  N4    C a2443     174.745 147.864 155.405  1.00  7.84           N
ATOM   2190  C5    C a2443     172.411 147.350 155.187  1.00  7.84           C
ATOM   2191  C6    C a2443     171.463 146.756 154.454  1.00  7.84           C
ATOM   2192  P     G a2444     169.915 141.249 154.461  1.00  6.58           P
ATOM   2193  OP1   G a2444     169.103 140.041 154.308  1.00  6.58           O
ATOM   2194  OP2   G a2444     170.319 141.648 155.813  1.00  6.58           O1-
ATOM   2195  O5'   G a2444     171.246 141.047 153.614  1.00  6.58           O
ATOM   2196  C5'   G a2444     171.232 140.536 152.291  1.00  6.58           C
ATOM   2197  C4'   G a2444     172.638 140.465 151.752  1.00  6.58           C
ATOM   2198  O4'   G a2444     173.203 141.799 151.680  1.00  6.58           O
ATOM   2199  C3'   G a2444     173.615 139.696 152.629  1.00  6.58           C
ATOM   2200  O3'   G a2444     173.541 138.315 152.391  1.00  6.58           O
ATOM   2201  C2'   G a2444     174.957 140.306 152.259  1.00  6.58           C
ATOM   2202  O2'   G a2444     175.389 139.799 151.006  1.00  6.58           O
ATOM   2203  C1'   G a2444     174.562 141.768 152.062  1.00  6.58           C
ATOM   2204  N9    G a2444     174.723 142.586 153.280  1.00  6.58           N
ATOM   2205  C8    G a2444     173.744 143.050 154.126  1.00  6.58           C
ATOM   2206  N7    G a2444     174.221 143.784 155.093  1.00  6.58           N
ATOM   2207  C5    G a2444     175.575 143.826 154.864  1.00  6.58           C
ATOM   2208  C6    G a2444     176.601 144.495 155.570  1.00  6.58           C
ATOM   2209  O6    G a2444     176.526 145.201 156.569  1.00  6.58           O
ATOM   2210  N1    G a2444     177.840 144.282 154.986  1.00  6.58           N
ATOM   2211  C2    G a2444     178.064 143.528 153.865  1.00  6.58           C
ATOM   2212  N2    G a2444     179.327 143.417 153.438  1.00  6.58           N
ATOM   2213  N3    G a2444     177.109 142.920 153.196  1.00  6.58           N
ATOM   2214  C4    G a2444     175.902 143.097 153.749  1.00  6.58           C
ATOM   2215  P     G a2445     173.655 137.284 153.603  1.00  5.71           P
ATOM   2216  OP1   G a2445     173.188 135.978 153.037  1.00  5.71           O1-
ATOM   2217  OP2   G a2445     172.993 137.867 154.824  1.00  5.71           O
ATOM   2218  O5'   G a2445     175.220 137.176 153.807  1.00  5.71           O
ATOM   2219  C5'   G a2445     175.822 137.452 155.051  1.00  5.71           C
ATOM   2220  C4'   G a2445     177.231 137.939 154.837  1.00  5.71           C
ATOM   2221  O4'   G a2445     177.238 139.353 154.513  1.00  5.71           O
ATOM   2222  C3'   G a2445     178.143 137.828 156.040  1.00  5.71           C
ATOM   2223  O3'   G a2445     178.662 136.529 156.179  1.00  5.71           O
ATOM   2224  C2'   G a2445     179.193 138.889 155.755  1.00  5.71           C
ATOM   2225  O2'   G a2445     180.085 138.450 154.740  1.00  5.71           O
ATOM   2226  C1'   G a2445     178.314 139.988 155.171  1.00  5.71           C
ATOM   2227  N9    G a2445     177.809 140.855 156.245  1.00  0.00           N
ATOM   2228  C8    G a2445     176.507 140.985 156.632  1.00  0.00           C
ATOM   2229  N7    G a2445     176.420 141.840 157.608  1.00  0.00           N
ATOM   2230  C5    G a2445     177.656 142.310 157.905  1.00  0.00           C
ATOM   2231  C6    G a2445     178.158 143.235 158.850  1.00  0.00           C
ATOM   2232  O6    G a2445     177.409 143.803 159.627  1.00  0.00           O
ATOM   2233  N1    G a2445     179.488 143.473 158.872  1.00  0.00           N
ATOM   2234  C2    G a2445     180.316 142.833 157.999  1.00  0.00           C
ATOM   2235  N2    G a2445     181.663 143.093 158.043  1.00  0.00           N
ATOM   2236  N3    G a2445     179.862 141.971 157.115  1.00  0.00           N
ATOM   2237  C4    G a2445     178.558 141.680 157.040  1.00  0.00           C
ATOM   2238  H8    G a2445     175.673 140.456 156.194  1.00  0.00           H
ATOM   2239  HN1   G a2445     179.856 144.104 159.511  1.00  0.00           H
ATOM   2240 HN21   G a2445     182.012 143.727 158.690  1.00  0.00           H
ATOM   2241 HN22   G a2445     182.264 142.645 157.428  1.00  0.00           H
ATOM   2242  P     G a2446     178.709 135.864 157.624  1.00  5.99           P
ATOM   2243  OP1   G a2446     179.043 134.452 157.399  1.00  5.99           O
ATOM   2244  OP2   G a2446     177.506 136.235 158.399  1.00  5.99           O1-
ATOM   2245  O5'   G a2446     179.976 136.562 158.281  1.00  5.99           O
ATOM   2246  C5'   G a2446     181.231 136.558 157.620  1.00  5.99           C
ATOM   2247  C4'   G a2446     182.242 137.313 158.433  1.00  5.99           C
ATOM   2248  O4'   G a2446     181.966 138.736 158.360  1.00  5.99           O
ATOM   2249  C3'   G a2446     182.221 136.997 159.923  1.00  5.99           C
ATOM   2250  O3'   G a2446     182.966 135.831 160.228  1.00  5.99           O
ATOM   2251  C2'   G a2446     182.789 138.270 160.538  1.00  5.99           C
ATOM   2252  O2'   G a2446     184.203 138.302 160.397  1.00  5.99           O
ATOM   2253  C1'   G a2446     182.195 139.338 159.615  1.00  5.99           C
ATOM   2254  N9    G a2446     180.914 139.869 160.131  1.00  5.99           N
ATOM   2255  C8    G a2446     179.636 139.387 159.945  1.00  5.99           C
ATOM   2256  N7    G a2446     178.726 140.099 160.540  1.00  5.99           N
ATOM   2257  C5    G a2446     179.444 141.105 161.165  1.00  5.99           C
ATOM   2258  C6    G a2446     179.031 142.178 161.987  1.00  5.99           C
ATOM   2259  O6    G a2446     177.897 142.469 162.318  1.00  5.99           O
ATOM   2260  N1    G a2446     180.084 142.976 162.413  1.00  5.99           N
ATOM   2261  C2    G a2446     181.397 142.762 162.107  1.00  5.99           C
ATOM   2262  N2    G a2446     182.274 143.631 162.621  1.00  5.99           N
ATOM   2263  N3    G a2446     181.798 141.753 161.360  1.00  5.99           N
ATOM   2264  C4    G a2446     180.790 140.971 160.923  1.00  5.99           C
ATOM   2265  P     G a2447     182.263 134.504 160.808  1.00  6.37           P
ATOM   2266  OP1   G a2447     182.929 133.363 160.155  1.00  6.37           O
ATOM   2267  OP2   G a2447     180.795 134.615 160.826  1.00  6.37           O1-
ATOM   2268  O5'   G a2447     182.716 134.472 162.323  1.00  6.37           O
ATOM   2269  C5'   G a2447     182.263 135.474 163.214  1.00  6.37           C
ATOM   2270  C4'   G a2447     183.429 136.239 163.764  1.00  6.37           C
ATOM   2271  O4'   G a2447     182.936 137.361 164.552  1.00  6.37           O
ATOM   2272  C3'   G a2447     184.314 135.424 164.718  1.00  6.37           C
ATOM   2273  O3'   G a2447     185.606 136.029 164.750  1.00  6.37           O
ATOM   2274  C2'   G a2447     183.644 135.725 166.046  1.00  6.37           C
ATOM   2275  O2'   G a2447     184.389 135.408 167.207  1.00  6.37           O
ATOM   2276  C1'   G a2447     183.418 137.221 165.875  1.00  6.37           C
ATOM   2277  N9    G a2447     182.474 137.810 166.815  1.00  6.37           N
ATOM   2278  C8    G a2447     181.221 137.383 167.162  1.00  6.37           C
ATOM   2279  N7    G a2447     180.690 138.161 168.056  1.00  6.37           N
ATOM   2280  C5    G a2447     181.632 139.136 168.311  1.00  6.37           C
ATOM   2281  C6    G a2447     181.628 140.252 169.186  1.00  6.37           C
ATOM   2282  O6    G a2447     180.748 140.620 169.948  1.00  6.37           O
ATOM   2283  N1    G a2447     182.814 140.971 169.126  1.00  6.37           N
ATOM   2284  C2    G a2447     183.871 140.663 168.320  1.00  6.37           C
ATOM   2285  N2    G a2447     184.941 141.467 168.380  1.00  6.37           N
ATOM   2286  N3    G a2447     183.879 139.635 167.506  1.00  6.37           N
ATOM   2287  C4    G a2447     182.747 138.924 167.544  1.00  6.37           C
ATOM   2288  P     A a2448     186.906 135.285 164.187  1.00  5.57           P
ATOM   2289  OP1   A a2448     186.658 133.839 164.155  1.00  5.57           O
ATOM   2290  OP2   A a2448     188.063 135.834 164.918  1.00  5.57           O1-
ATOM   2291  O5'   A a2448     187.002 135.788 162.688  1.00  5.57           O
ATOM   2292  C5'   A a2448     187.085 137.172 162.375  1.00  5.57           C
ATOM   2293  C4'   A a2448     188.253 137.444 161.460  1.00  5.57           C
ATOM   2294  O4'   A a2448     188.120 136.639 160.263  1.00  5.57           O
ATOM   2295  C3'   A a2448     188.411 138.891 160.992  1.00  5.57           C
ATOM   2296  O3'   A a2448     189.794 139.239 160.999  1.00  5.57           O
ATOM   2297  C2'   A a2448     187.901 138.857 159.545  1.00  5.57           C
ATOM   2298  O2'   A a2448     188.515 139.816 158.717  1.00  5.57           O
ATOM   2299  C1'   A a2448     188.288 137.450 159.119  1.00  5.57           C
ATOM   2300  N9    A a2448     187.493 136.856 158.048  1.00  5.57           N
ATOM   2301  C8    A a2448     186.163 136.547 158.053  1.00  5.57           C
ATOM   2302  N7    A a2448     185.778 135.954 156.958  1.00  5.57           N
ATOM   2303  C5    A a2448     186.916 135.864 156.187  1.00  5.57           C
ATOM   2304  C6    A a2448     187.155 135.330 154.908  1.00  5.57           C
ATOM   2305  N6    A a2448     186.215 134.778 154.139  1.00  5.57           N
ATOM   2306  N1    A a2448     188.424 135.389 154.461  1.00  5.57           N
ATOM   2307  C2    A a2448     189.360 135.954 155.234  1.00  5.57           C
ATOM   2308  N3    A a2448     189.259 136.491 156.436  1.00  5.57           N
ATOM   2309  C4    A a2448     187.989 136.404 156.862  1.00  5.57           C
ATOM   2310  P     U a2449     190.494 139.722 162.366  1.00  7.25           P
ATOM   2311  OP1   U a2449     191.974 139.530 162.251  1.00  7.25           O1-
ATOM   2312  OP2   U a2449     189.827 139.058 163.534  1.00  7.25           O
ATOM   2313  O5'   U a2449     190.188 141.286 162.407  1.00  7.25           O
ATOM   2314  C5'   U a2449     190.621 142.112 163.481  1.00  7.25           C
ATOM   2315  C4'   U a2449     189.458 142.863 164.084  1.00  7.25           C
ATOM   2316  O4'   U a2449     188.717 143.535 163.022  1.00  7.25           O
ATOM   2317  C3'   U a2449     188.446 141.970 164.807  1.00  7.25           C
ATOM   2318  O3'   U a2449     187.908 142.682 165.915  1.00  7.25           O
ATOM   2319  C2'   U a2449     187.357 141.772 163.748  1.00  7.25           C
ATOM   2320  O2'   U a2449     186.086 141.450 164.259  1.00  7.25           O
ATOM   2321  C1'   U a2449     187.359 143.136 163.066  1.00  7.25           C
ATOM   2322  N1    U a2449     186.809 143.033 161.707  1.00  0.00           N
ATOM   2323  C2    U a2449     185.664 143.671 161.401  1.00  0.00           C
ATOM   2324  O2    U a2449     185.097 144.326 162.253  1.00  0.00           O
ATOM   2325  N3    U a2449     185.141 143.600 160.162  1.00  0.00           N
ATOM   2326  C4    U a2449     185.758 142.877 159.205  1.00  0.00           C
ATOM   2327  O4    U a2449     185.285 142.808 158.085  1.00  0.00           O
ATOM   2328  C5    U a2449     186.961 142.197 159.514  1.00  0.00           C
ATOM   2329  C6    U a2449     187.464 142.289 160.765  1.00  0.00           C
ATOM   2330  H5    U a2449     187.469 141.613 158.761  1.00  0.00           H
ATOM   2331  H3    U a2449     184.318 144.069 159.957  1.00  0.00           H
ATOM   2332  H6    U a2449     188.381 141.777 161.019  1.00  0.00           H
ATOM   2333  P     A a2450     188.499 142.443 167.387  1.00  8.30           P
ATOM   2334  OP1   A a2450     189.966 142.360 167.289  1.00  8.30           O
ATOM   2335  OP2   A a2450     187.773 141.317 167.985  1.00  8.30           O1-
ATOM   2336  O5'   A a2450     188.117 143.770 168.185  1.00  8.30           O
ATOM   2337  C5'   A a2450     188.892 144.954 168.037  1.00  8.30           C
ATOM   2338  C4'   A a2450     188.105 146.213 168.335  1.00  8.30           C
ATOM   2339  O4'   A a2450     187.141 146.485 167.285  1.00  8.30           O
ATOM   2340  C3'   A a2450     187.275 146.231 169.614  1.00  8.30           C
ATOM   2341  O3'   A a2450     188.060 146.475 170.771  1.00  8.30           O
ATOM   2342  C2'   A a2450     186.261 147.333 169.321  1.00  8.30           C
ATOM   2343  O2'   A a2450     186.862 148.615 169.425  1.00  8.30           O
ATOM   2344  C1'   A a2450     185.985 147.080 167.843  1.00  8.30           C
ATOM   2345  N9    A a2450     184.851 146.172 167.633  1.00  8.30           N
ATOM   2346  C8    A a2450     184.861 144.926 167.074  1.00  8.30           C
ATOM   2347  N7    A a2450     183.682 144.384 167.002  1.00  8.30           N
ATOM   2348  C5    A a2450     182.843 145.343 167.546  1.00  8.30           C
ATOM   2349  C6    A a2450     181.462 145.380 167.765  1.00  8.30           C
ATOM   2350  N6    A a2450     180.625 144.409 167.437  1.00  8.30           N
ATOM   2351  N1    A a2450     180.958 146.488 168.327  1.00  8.30           N
ATOM   2352  C2    A a2450     181.765 147.493 168.667  1.00  8.30           C
ATOM   2353  N3    A a2450     183.072 147.575 168.507  1.00  8.30           N
ATOM   2354  C4    A a2450     183.556 146.454 167.945  1.00  8.30           C
ATOM   2355  P     A a2451     187.608 145.937 172.222  1.00 12.53           P
ATOM   2356  OP1   A a2451     188.633 146.414 173.165  1.00 12.53           O
ATOM   2357  OP2   A a2451     187.203 144.523 172.201  1.00 12.53           O1-
ATOM   2358  O5'   A a2451     186.287 146.754 172.537  1.00 12.53           O
ATOM   2359  C5'   A a2451     186.333 148.141 172.824  1.00 12.53           C
ATOM   2360  C4'   A a2451     184.966 148.654 173.212  1.00 12.53           C
ATOM   2361  O4'   A a2451     184.046 148.533 172.093  1.00 12.53           O
ATOM   2362  C3'   A a2451     184.270 147.887 174.329  1.00 12.53           C
ATOM   2363  O3'   A a2451     184.716 148.261 175.609  1.00 12.53           O
ATOM   2364  C2'   A a2451     182.803 148.222 174.095  1.00 12.53           C
ATOM   2365  O2'   A a2451     182.514 149.524 174.571  1.00 12.53           O
ATOM   2366  C1'   A a2451     182.739 148.238 172.569  1.00 12.53           C
ATOM   2367  N9    A a2451     182.306 146.925 172.054  1.00 12.53           N
ATOM   2368  C8    A a2451     183.121 145.859 171.781  1.00 12.53           C
ATOM   2369  N7    A a2451     182.491 144.800 171.367  1.00 12.53           N
ATOM   2370  C5    A a2451     181.164 145.190 171.361  1.00 12.53           C
ATOM   2371  C6    A a2451     180.001 144.485 171.012  1.00 12.53           C
ATOM   2372  N6    A a2451     180.015 143.227 170.584  1.00 12.53           N
ATOM   2373  N1    A a2451     178.817 145.136 171.110  1.00 12.53           N
ATOM   2374  C2    A a2451     178.828 146.404 171.544  1.00 12.53           C
ATOM   2375  N3    A a2451     179.865 147.167 171.899  1.00 12.53           N
ATOM   2376  C4    A a2451     181.024 146.492 171.795  1.00 12.53           C
ATOM   2377  P     C a2452     185.150 147.136 176.663  1.00 12.10           P
ATOM   2378  OP1   C a2452     185.651 147.848 177.855  1.00 12.10           O
ATOM   2379  OP2   C a2452     186.015 146.138 175.997  1.00 12.10           O1-
ATOM   2380  O5'   C a2452     183.791 146.384 177.011  1.00 12.10           O
ATOM   2381  C5'   C a2452     182.814 146.968 177.863  1.00 12.10           C
ATOM   2382  C4'   C a2452     181.805 145.944 178.319  1.00 12.10           C
ATOM   2383  O4'   C a2452     181.012 145.484 177.204  1.00 12.10           O
ATOM   2384  C3'   C a2452     182.385 144.674 178.914  1.00 12.10           C
ATOM   2385  O3'   C a2452     182.735 144.874 180.270  1.00 12.10           O
ATOM   2386  C2'   C a2452     181.270 143.646 178.703  1.00 12.10           C
ATOM   2387  O2'   C a2452     180.288 143.755 179.722  1.00 12.10           O
ATOM   2388  C1'   C a2452     180.628 144.139 177.404  1.00 12.10           C
ATOM   2389  N1    C a2452     180.954 143.371 176.185  1.00 12.10           N
ATOM   2390  C2    C a2452     180.102 142.323 175.817  1.00 12.10           C
ATOM   2391  O2    C a2452     179.158 142.020 176.558  1.00 12.10           O
ATOM   2392  N3    C a2452     180.331 141.648 174.677  1.00 12.10           N
ATOM   2393  C4    C a2452     181.347 141.993 173.898  1.00 12.10           C
ATOM   2394  N4    C a2452     181.509 141.274 172.788  1.00 12.10           N
ATOM   2395  C5    C a2452     182.221 143.072 174.233  1.00 12.10           C
ATOM   2396  C6    C a2452     181.990 143.742 175.371  1.00 12.10           C
ATOM   2397  P     A a2453     184.088 144.265 180.881  1.00  9.03           P
ATOM   2398  OP1   A a2453     184.308 144.955 182.162  1.00  9.03           O
ATOM   2399  OP2   A a2453     185.193 144.258 179.909  1.00  9.03           O1-
ATOM   2400  O5'   A a2453     183.712 142.746 181.168  1.00  9.03           O
ATOM   2401  C5'   A a2453     182.717 142.381 182.113  1.00  9.03           C
ATOM   2402  C4'   A a2453     182.281 140.963 181.866  1.00  9.03           C
ATOM   2403  O4'   A a2453     181.533 140.910 180.618  1.00  9.03           O
ATOM   2404  C3'   A a2453     183.419 139.974 181.655  1.00  9.03           C
ATOM   2405  O3'   A a2453     184.005 139.513 182.865  1.00  9.03           O
ATOM   2406  C2'   A a2453     182.758 138.886 180.820  1.00  9.03           C
ATOM   2407  O2'   A a2453     181.947 138.056 181.637  1.00  9.03           O
ATOM   2408  C1'   A a2453     181.846 139.724 179.916  1.00  9.03           C
ATOM   2409  N9    A a2453     182.547 140.074 178.662  1.00  9.03           N
ATOM   2410  C8    A a2453     183.563 140.975 178.490  1.00  9.03           C
ATOM   2411  N7    A a2453     184.008 141.045 177.261  1.00  9.03           N
ATOM   2412  C5    A a2453     183.269 140.108 176.575  1.00  9.03           C
ATOM   2413  C6    A a2453     183.275 139.690 175.228  1.00  9.03           C
ATOM   2414  N6    A a2453     184.083 140.190 174.291  1.00  9.03           N
ATOM   2415  N1    A a2453     182.398 138.737 174.883  1.00  9.03           N
ATOM   2416  C2    A a2453     181.581 138.215 175.815  1.00  9.03           C
ATOM   2417  N3    A a2453     181.487 138.535 177.106  1.00  9.03           N
ATOM   2418  C4    A a2453     182.363 139.495 177.427  1.00  9.03           C
ATOM   2419  P     G a2454     185.584 139.228 182.947  1.00  5.39           P
ATOM   2420  OP1   G a2454     185.887 138.963 184.366  1.00  5.39           O
ATOM   2421  OP2   G a2454     186.340 140.225 182.169  1.00  5.39           O1-
ATOM   2422  O5'   G a2454     185.757 137.829 182.221  1.00  5.39           O
ATOM   2423  C5'   G a2454     185.067 136.686 182.701  1.00  5.39           C
ATOM   2424  C4'   G a2454     185.222 135.527 181.757  1.00  5.39           C
ATOM   2425  O4'   G a2454     184.663 135.849 180.451  1.00  5.39           O
ATOM   2426  C3'   G a2454     186.652 135.117 181.443  1.00  5.39           C
ATOM   2427  O3'   G a2454     187.246 134.361 182.486  1.00  5.39           O
ATOM   2428  C2'   G a2454     186.468 134.337 180.147  1.00  5.39           C
ATOM   2429  O2'   G a2454     185.898 133.068 180.422  1.00  5.39           O
ATOM   2430  C1'   G a2454     185.417 135.199 179.440  1.00  5.39           C
ATOM   2431  N9    G a2454     186.089 136.219 178.614  1.00  5.39           N
ATOM   2432  C8    G a2454     186.122 137.573 178.810  1.00  5.39           C
ATOM   2433  N7    G a2454     186.841 138.191 177.922  1.00  5.39           N
ATOM   2434  C5    G a2454     187.307 137.189 177.090  1.00  5.39           C
ATOM   2435  C6    G a2454     188.134 137.248 175.935  1.00  5.39           C
ATOM   2436  O6    G a2454     188.627 138.230 175.408  1.00  5.39           O
ATOM   2437  N1    G a2454     188.384 135.995 175.394  1.00  5.39           N
ATOM   2438  C2    G a2454     187.888 134.827 175.896  1.00  5.39           C
ATOM   2439  N2    G a2454     188.209 133.724 175.231  1.00  5.39           N
ATOM   2440  N3    G a2454     187.112 134.753 176.967  1.00  5.39           N
ATOM   2441  C4    G a2454     186.856 135.959 177.513  1.00  5.39           C
ATOM   2442  P     G a2455     188.801 134.530 182.880  1.00  5.01           P
ATOM   2443  OP1   G a2455     189.125 133.660 184.039  1.00  5.01           O
ATOM   2444  OP2   G a2455     189.168 135.942 182.933  1.00  5.01           O1-
ATOM   2445  O5'   G a2455     189.593 133.951 181.627  1.00  5.01           O
ATOM   2446  C5'   G a2455     189.400 132.625 181.163  1.00  5.01           C
ATOM   2447  C4'   G a2455     190.170 132.411 179.880  1.00  5.01           C
ATOM   2448  O4'   G a2455     189.592 133.209 178.808  1.00  5.01           O
ATOM   2449  C3'   G a2455     191.633 132.846 179.920  1.00  5.01           C
ATOM   2450  O3'   G a2455     192.470 131.869 180.505  1.00  5.01           O
ATOM   2451  C2'   G a2455     191.943 133.115 178.448  1.00  5.01           C
ATOM   2452  O2'   G a2455     192.160 131.890 177.764  1.00  5.01           O
ATOM   2453  C1'   G a2455     190.618 133.711 177.965  1.00  5.01           C
ATOM   2454  N9    G a2455     190.594 135.191 178.024  1.00  5.01           N
ATOM   2455  C8    G a2455     189.820 135.946 178.871  1.00  5.01           C
ATOM   2456  N7    G a2455     189.971 137.226 178.721  1.00  5.01           N
ATOM   2457  C5    G a2455     190.914 137.333 177.720  1.00  5.01           C
ATOM   2458  C6    G a2455     191.474 138.488 177.125  1.00  5.01           C
ATOM   2459  O6    G a2455     191.241 139.664 177.379  1.00  5.01           O
ATOM   2460  N1    G a2455     192.390 138.172 176.135  1.00  5.01           N
ATOM   2461  C2    G a2455     192.723 136.905 175.760  1.00  5.01           C
ATOM   2462  N2    G a2455     193.627 136.780 174.791  1.00  5.01           N
ATOM   2463  N3    G a2455     192.195 135.823 176.298  1.00  5.01           N
ATOM   2464  C4    G a2455     191.307 136.092 177.267  1.00  5.01           C
ATOM   2465  P     C a2456     193.685 132.300 181.468  1.00  5.77           P
ATOM   2466  OP1   C a2456     194.090 131.105 182.221  1.00  5.77           O
ATOM   2467  OP2   C a2456     193.369 133.549 182.187  1.00  5.77           O1-
ATOM   2468  O5'   C a2456     194.875 132.657 180.472  1.00  5.77           O
ATOM   2469  C5'   C a2456     195.342 131.750 179.487  1.00  5.77           C
ATOM   2470  C4'   C a2456     196.320 132.439 178.568  1.00  5.77           C
ATOM   2471  O4'   C a2456     195.602 133.319 177.661  1.00  5.77           O
ATOM   2472  C3'   C a2456     197.318 133.361 179.257  1.00  5.77           C
ATOM   2473  O3'   C a2456     198.427 132.675 179.793  1.00  5.77           O
ATOM   2474  C2'   C a2456     197.677 134.357 178.160  1.00  5.77           C
ATOM   2475  O2'   C a2456     198.592 133.778 177.238  1.00  5.77           O
ATOM   2476  C1'   C a2456     196.331 134.515 177.464  1.00  5.77           C
ATOM   2477  N1    C a2456     195.543 135.636 178.024  1.00  5.77           N
ATOM   2478  C2    C a2456     195.884 136.927 177.657  1.00  5.77           C
ATOM   2479  O2    C a2456     196.834 137.074 176.890  1.00  5.77           O
ATOM   2480  N3    C a2456     195.179 137.968 178.144  1.00  5.77           N
ATOM   2481  C4    C a2456     194.162 137.754 178.966  1.00  5.77           C
ATOM   2482  N4    C a2456     193.501 138.808 179.415  1.00  5.77           N
ATOM   2483  C5    C a2456     193.800 136.442 179.374  1.00  5.77           C
ATOM   2484  C6    C a2456     194.505 135.418 178.882  1.00  5.77           C
ATOM   2485  P     U a2457     199.033 133.137 181.199  1.00  6.74           P
ATOM   2486  OP1   U a2457     200.153 132.189 181.509  1.00  6.74           O1-
ATOM   2487  OP2   U a2457     197.908 133.345 182.166  1.00  6.74           O
ATOM   2488  O5'   U a2457     199.640 134.571 180.884  1.00  6.74           O
ATOM   2489  C5'   U a2457     200.690 134.731 179.948  1.00  6.74           C
ATOM   2490  C4'   U a2457     200.946 136.191 179.685  1.00  6.74           C
ATOM   2491  O4'   U a2457     199.764 136.822 179.137  1.00  6.74           O
ATOM   2492  C3'   U a2457     201.261 137.024 180.920  1.00  6.74           C
ATOM   2493  O3'   U a2457     202.606 136.865 181.331  1.00  6.74           O
ATOM   2494  C2'   U a2457     200.916 138.433 180.459  1.00  6.74           C
ATOM   2495  O2'   U a2457     201.959 138.952 179.641  1.00  6.74           O
ATOM   2496  C1'   U a2457     199.693 138.164 179.568  1.00  6.74           C
ATOM   2497  N1    U a2457     198.457 138.380 180.334  1.00  0.00           N
ATOM   2498  C2    U a2457     197.608 139.359 179.967  1.00  0.00           C
ATOM   2499  O2    U a2457     197.874 140.053 179.005  1.00  0.00           O
ATOM   2500  N3    U a2457     196.465 139.574 180.645  1.00  0.00           N
ATOM   2501  C4    U a2457     196.156 138.812 181.715  1.00  0.00           C
ATOM   2502  O4    U a2457     195.125 139.008 182.332  1.00  0.00           O
ATOM   2503  C5    U a2457     197.042 137.782 182.114  1.00  0.00           C
ATOM   2504  C6    U a2457     198.180 137.586 181.412  1.00  0.00           C
ATOM   2505  H5    U a2457     196.812 137.162 182.967  1.00  0.00           H
ATOM   2506  H3    U a2457     195.863 140.280 180.366  1.00  0.00           H
ATOM   2507  H6    U a2457     198.868 136.805 181.702  1.00  0.00           H
ATOM   2508  P     G a2458     202.996 136.772 182.885  1.00  8.40           P
ATOM   2509  OP1   G a2458     204.425 136.421 182.933  1.00  8.40           O
ATOM   2510  OP2   G a2458     202.004 135.954 183.622  1.00  8.40           O1-
ATOM   2511  O5'   G a2458     202.863 138.263 183.403  1.00  8.40           O
ATOM   2512  C5'   G a2458     203.519 139.347 182.752  1.00  8.40           C
ATOM   2513  C4'   G a2458     202.973 140.667 183.235  1.00  8.40           C
ATOM   2514  O4'   G a2458     201.538 140.679 183.011  1.00  8.40           O
ATOM   2515  C3'   G a2458     203.189 140.929 184.731  1.00  8.40           C
ATOM   2516  O3'   G a2458     203.538 142.285 184.977  1.00  8.40           O
ATOM   2517  C2'   G a2458     201.834 140.608 185.355  1.00  8.40           C
ATOM   2518  O2'   G a2458     201.518 141.337 186.521  1.00  8.40           O
ATOM   2519  C1'   G a2458     200.848 140.905 184.227  1.00  8.40           C
ATOM   2520  N9    G a2458     199.730 139.972 184.333  1.00  8.40           N
ATOM   2521  C8    G a2458     199.856 138.614 184.325  1.00  8.40           C
ATOM   2522  N7    G a2458     198.730 138.006 184.513  1.00  8.40           N
ATOM   2523  C5    G a2458     197.813 139.031 184.684  1.00  8.40           C
ATOM   2524  C6    G a2458     196.422 138.989 184.936  1.00  8.40           C
ATOM   2525  O6    G a2458     195.709 138.001 185.053  1.00  8.40           O
ATOM   2526  N1    G a2458     195.863 140.255 185.046  1.00  8.40           N
ATOM   2527  C2    G a2458     196.571 141.426 184.938  1.00  8.40           C
ATOM   2528  N2    G a2458     195.858 142.551 185.068  1.00  8.40           N
ATOM   2529  N3    G a2458     197.870 141.481 184.708  1.00  8.40           N
ATOM   2530  C4    G a2458     198.422 140.257 184.586  1.00  8.40           C
ATOM   2531  P     A a2459     205.042 142.624 185.431  1.00 11.52           P
ATOM   2532  OP1   A a2459     205.929 141.656 184.757  1.00 11.52           O
ATOM   2533  OP2   A a2459     205.109 142.719 186.910  1.00 11.52           O1-
ATOM   2534  O5'   A a2459     205.290 144.083 184.856  1.00 11.52           O
ATOM   2535  C5'   A a2459     206.359 144.361 183.956  1.00 11.52           C
ATOM   2536  C4'   A a2459     206.074 145.627 183.189  1.00 11.52           C
ATOM   2537  O4'   A a2459     205.197 145.316 182.071  1.00 11.52           O
ATOM   2538  C3'   A a2459     205.331 146.695 183.988  1.00 11.52           C
ATOM   2539  O3'   A a2459     206.216 147.551 184.702  1.00 11.52           O
ATOM   2540  C2'   A a2459     204.502 147.411 182.933  1.00 11.52           C
ATOM   2541  O2'   A a2459     205.295 148.358 182.230  1.00 11.52           O
ATOM   2542  C1'   A a2459     204.159 146.262 181.981  1.00 11.52           C
ATOM   2543  N9    A a2459     202.906 145.568 182.353  1.00 11.52           N
ATOM   2544  C8    A a2459     202.784 144.238 182.645  1.00 11.52           C
ATOM   2545  N7    A a2459     201.576 143.866 182.937  1.00 11.52           N
ATOM   2546  C5    A a2459     200.843 145.029 182.841  1.00 11.52           C
ATOM   2547  C6    A a2459     199.476 145.294 183.025  1.00 11.52           C
ATOM   2548  N6    A a2459     198.592 144.377 183.391  1.00 11.52           N
ATOM   2549  N1    A a2459     199.049 146.556 182.852  1.00 11.52           N
ATOM   2550  C2    A a2459     199.948 147.472 182.490  1.00 11.52           C
ATOM   2551  N3    A a2459     201.252 147.345 182.273  1.00 11.52           N
ATOM   2552  C4    A a2459     201.646 146.082 182.470  1.00 11.52           C
ATOM   2553  P     U a2460     205.863 148.054 186.192  1.00 12.93           P
ATOM   2554  OP1   U a2460     206.717 149.228 186.492  1.00 12.93           O
ATOM   2555  OP2   U a2460     205.866 146.884 187.103  1.00 12.93           O1-
ATOM   2556  O5'   U a2460     204.371 148.592 186.088  1.00 12.93           O
ATOM   2557  C5'   U a2460     204.083 149.945 185.773  1.00 12.93           C
ATOM   2558  C4'   U a2460     202.598 150.189 185.769  1.00 12.93           C
ATOM   2559  O4'   U a2460     201.955 149.174 184.949  1.00 12.93           O
ATOM   2560  C3'   U a2460     201.900 150.081 187.120  1.00 12.93           C
ATOM   2561  O3'   U a2460     201.960 151.282 187.867  1.00 12.93           O
ATOM   2562  C2'   U a2460     200.478 149.688 186.742  1.00 12.93           C
ATOM   2563  O2'   U a2460     199.718 150.821 186.344  1.00 12.93           O
ATOM   2564  C1'   U a2460     200.717 148.802 185.517  1.00 12.93           C
ATOM   2565  N1    U a2460     200.760 147.354 185.846  1.00 12.93           N
ATOM   2566  C2    U a2460     199.573 146.745 186.187  1.00 12.93           C
ATOM   2567  O2    U a2460     198.526 147.343 186.228  1.00 12.93           O
ATOM   2568  N3    U a2460     199.652 145.407 186.468  1.00 12.93           N
ATOM   2569  C4    U a2460     200.779 144.629 186.459  1.00 12.93           C
ATOM   2570  O4    U a2460     200.669 143.439 186.727  1.00 12.93           O
ATOM   2571  C5    U a2460     201.983 145.321 186.100  1.00 12.93           C
ATOM   2572  C6    U a2460     201.923 146.631 185.815  1.00 12.93           C
ATOM   2573  P     A a2461     202.118 151.242 189.465  1.00 13.23           P
ATOM   2574  OP1   A a2461     202.151 152.647 189.955  1.00 13.23           O
ATOM   2575  OP2   A a2461     203.209 150.309 189.789  1.00 13.23           O1-
ATOM   2576  O5'   A a2461     200.768 150.572 189.983  1.00 13.23           O
ATOM   2577  C5'   A a2461     199.509 151.202 189.786  1.00 13.23           C
ATOM   2578  C4'   A a2461     198.394 150.312 190.260  1.00 13.23           C
ATOM   2579  O4'   A a2461     198.291 149.151 189.390  1.00 13.23           O
ATOM   2580  C3'   A a2461     198.592 149.718 191.649  1.00 13.23           C
ATOM   2581  O3'   A a2461     198.234 150.620 192.693  1.00 13.23           O
ATOM   2582  C2'   A a2461     197.738 148.455 191.602  1.00 13.23           C
ATOM   2583  O2'   A a2461     196.371 148.766 191.818  1.00 13.23           O
ATOM   2584  C1'   A a2461     197.912 148.014 190.144  1.00 13.23           C
ATOM   2585  N9    A a2461     198.942 146.968 189.973  1.00 13.23           N
ATOM   2586  C8    A a2461     200.172 147.150 189.399  1.00 13.23           C
ATOM   2587  N7    A a2461     200.893 146.065 189.342  1.00 13.23           N
ATOM   2588  C5    A a2461     200.096 145.086 189.913  1.00 13.23           C
ATOM   2589  C6    A a2461     200.310 143.709 190.142  1.00 13.23           C
ATOM   2590  N6    A a2461     201.424 143.063 189.816  1.00 13.23           N
ATOM   2591  N1    A a2461     199.324 143.002 190.738  1.00 13.23           N
ATOM   2592  C2    A a2461     198.190 143.651 191.054  1.00 13.23           C
ATOM   2593  N3    A a2461     197.880 144.939 190.880  1.00 13.23           N
ATOM   2594  C4    A a2461     198.878 145.623 190.291  1.00 13.23           C
ATOM   2595  P     C a2462     199.045 150.640 194.086  1.00 12.70           P
ATOM   2596  OP1   C a2462     198.599 151.798 194.899  1.00 12.70           O
ATOM   2597  OP2   C a2462     200.486 150.425 193.830  1.00 12.70           O1-
ATOM   2598  O5'   C a2462     198.538 149.333 194.835  1.00 12.70           O
ATOM   2599  C5'   C a2462     197.170 149.146 195.155  1.00 12.70           C
ATOM   2600  C4'   C a2462     196.933 147.728 195.590  1.00 12.70           C
ATOM   2601  O4'   C a2462     197.169 146.838 194.471  1.00 12.70           O
ATOM   2602  C3'   C a2462     197.872 147.223 196.676  1.00 12.70           C
ATOM   2603  O3'   C a2462     197.436 147.583 197.976  1.00 12.70           O
ATOM   2604  C2'   C a2462     197.885 145.720 196.445  1.00 12.70           C
ATOM   2605  O2'   C a2462     196.736 145.116 197.013  1.00 12.70           O
ATOM   2606  C1'   C a2462     197.758 145.641 194.920  1.00 12.70           C
ATOM   2607  N1    C a2462     199.062 145.468 194.243  1.00 12.70           N
ATOM   2608  C2    C a2462     199.581 144.184 194.247  1.00 12.70           C
ATOM   2609  O2    C a2462     198.938 143.307 194.833  1.00 12.70           O
ATOM   2610  N3    C a2462     200.755 143.944 193.638  1.00 12.70           N
ATOM   2611  C4    C a2462     201.411 144.927 193.028  1.00 12.70           C
ATOM   2612  N4    C a2462     202.569 144.606 192.453  1.00 12.70           N
ATOM   2613  C5    C a2462     200.897 146.260 192.991  1.00 12.70           C
ATOM   2614  C6    C a2462     199.729 146.483 193.610  1.00 12.70           C
ATOM   2615  P     C a2463     198.499 147.728 199.167  1.00 11.45           P
ATOM   2616  OP1   C a2463     197.790 148.220 200.370  1.00 11.45           O
ATOM   2617  OP2   C a2463     199.663 148.460 198.636  1.00 11.45           O1-
ATOM   2618  O5'   C a2463     198.926 146.230 199.475  1.00 11.45           O
ATOM   2619  C5'   C a2463     197.980 145.283 199.955  1.00 11.45           C
ATOM   2620  C4'   C a2463     198.594 143.913 200.006  1.00 11.45           C
ATOM   2621  O4'   C a2463     198.859 143.423 198.662  1.00 11.45           O
ATOM   2622  C3'   C a2463     199.952 143.864 200.671  1.00 11.45           C
ATOM   2623  O3'   C a2463     199.860 143.917 202.076  1.00 11.45           O
ATOM   2624  C2'   C a2463     200.546 142.576 200.109  1.00 11.45           C
ATOM   2625  O2'   C a2463     199.973 141.436 200.728  1.00 11.45           O
ATOM   2626  C1'   C a2463     200.038 142.634 198.668  1.00 11.45           C
ATOM   2627  N1    C a2463     201.042 143.249 197.772  1.00 11.45           N
ATOM   2628  C2    C a2463     202.100 142.451 197.332  1.00 11.45           C
ATOM   2629  O2    C a2463     202.151 141.276 197.707  1.00 11.45           O
ATOM   2630  N3    C a2463     203.017 142.991 196.507  1.00 11.45           N
ATOM   2631  C4    C a2463     202.936 144.259 196.124  1.00 11.45           C
ATOM   2632  N4    C a2463     203.881 144.733 195.318  1.00 11.45           N
ATOM   2633  C5    C a2463     201.878 145.105 196.566  1.00 11.45           C
ATOM   2634  C6    C a2463     200.965 144.557 197.379  1.00 11.45           C
ATOM   2635  P     G a2464     201.181 144.164 202.941  1.00 10.74           P
ATOM   2636  OP1   G a2464     200.720 144.515 204.302  1.00 10.74           O
ATOM   2637  OP2   G a2464     202.120 145.075 202.238  1.00 10.74           O1-
ATOM   2638  O5'   G a2464     201.863 142.734 202.929  1.00 10.74           O
ATOM   2639  C5'   G a2464     203.263 142.632 203.036  1.00 10.74           C
ATOM   2640  C4'   G a2464     203.768 141.263 202.673  1.00 10.74           C
ATOM   2641  O4'   G a2464     203.562 141.025 201.250  1.00 10.74           O
ATOM   2642  C3'   G a2464     205.265 141.134 202.874  1.00 10.74           C
ATOM   2643  O3'   G a2464     205.593 140.758 204.202  1.00 10.74           O
ATOM   2644  C2'   G a2464     205.692 140.136 201.804  1.00 10.74           C
ATOM   2645  O2'   G a2464     205.467 138.801 202.223  1.00 10.74           O
ATOM   2646  C1'   G a2464     204.727 140.477 200.669  1.00 10.74           C
ATOM   2647  N9    G a2464     205.290 141.495 199.752  1.00 10.74           N
ATOM   2648  C8    G a2464     204.842 142.772 199.553  1.00 10.74           C
ATOM   2649  N7    G a2464     205.535 143.437 198.675  1.00 10.74           N
ATOM   2650  C5    G a2464     206.514 142.549 198.265  1.00 10.74           C
ATOM   2651  C6    G a2464     207.569 142.711 197.322  1.00 10.74           C
ATOM   2652  O6    G a2464     207.846 143.710 196.650  1.00 10.74           O
ATOM   2653  N1    G a2464     208.336 141.562 197.212  1.00 10.74           N
ATOM   2654  C2    G a2464     208.112 140.403 197.903  1.00 10.74           C
ATOM   2655  N2    G a2464     208.941 139.382 197.700  1.00 10.74           N
ATOM   2656  N3    G a2464     207.134 140.247 198.778  1.00 10.74           N
ATOM   2657  C4    G a2464     206.383 141.350 198.920  1.00 10.74           C
ATOM   2658  P     C a2465     206.735 141.557 204.991  1.00 10.83           P
ATOM   2659  OP1   C a2465     206.675 141.118 206.399  1.00 10.83           O
ATOM   2660  OP2   C a2465     206.611 142.995 204.668  1.00 10.83           O1-
ATOM   2661  O5'   C a2465     208.073 140.980 204.350  1.00 10.83           O
ATOM   2662  C5'   C a2465     208.326 139.584 204.408  1.00 10.83           C
ATOM   2663  C4'   C a2465     209.301 139.137 203.353  1.00 10.83           C
ATOM   2664  O4'   C a2465     208.831 139.513 202.030  1.00 10.83           O
ATOM   2665  C3'   C a2465     210.693 139.742 203.425  1.00 10.83           C
ATOM   2666  O3'   C a2465     211.507 139.158 204.427  1.00 10.83           O
ATOM   2667  C2'   C a2465     211.207 139.513 202.008  1.00 10.83           C
ATOM   2668  O2'   C a2465     211.568 138.156 201.823  1.00 10.83           O
ATOM   2669  C1'   C a2465     209.940 139.771 201.187  1.00 10.83           C
ATOM   2670  N1    C a2465     209.859 141.169 200.695  1.00 10.83           N
ATOM   2671  C2    C a2465     210.758 141.571 199.707  1.00 10.83           C
ATOM   2672  O2    C a2465     211.565 140.739 199.304  1.00 10.83           O
ATOM   2673  N3    C a2465     210.731 142.823 199.240  1.00 10.83           N
ATOM   2674  C4    C a2465     209.828 143.676 199.701  1.00 10.83           C
ATOM   2675  N4    C a2465     209.833 144.908 199.201  1.00 10.83           N
ATOM   2676  C5    C a2465     208.896 143.301 200.715  1.00 10.83           C
ATOM   2677  C6    C a2465     208.946 142.051 201.175  1.00 10.83           C
ATOM   2678  P     C a2466     212.743 139.978 205.050  1.00 11.94           P
ATOM   2679  OP1   C a2466     213.397 139.117 206.053  1.00 11.94           O
ATOM   2680  OP2   C a2466     212.280 141.326 205.435  1.00 11.94           O1-
ATOM   2681  O5'   C a2466     213.755 140.126 203.830  1.00 11.94           O
ATOM   2682  C5'   C a2466     214.394 138.991 203.272  1.00 11.94           C
ATOM   2683  C4'   C a2466     215.548 139.408 202.395  1.00 11.94           C
ATOM   2684  O4'   C a2466     215.046 139.988 201.163  1.00 11.94           O
ATOM   2685  C3'   C a2466     216.439 140.494 202.973  1.00 11.94           C
ATOM   2686  O3'   C a2466     217.398 139.992 203.884  1.00 11.94           O
ATOM   2687  C2'   C a2466     217.055 141.123 201.734  1.00 11.94           C
ATOM   2688  O2'   C a2466     218.106 140.315 201.232  1.00 11.94           O
ATOM   2689  C1'   C a2466     215.891 141.042 200.749  1.00 11.94           C
ATOM   2690  N1    C a2466     215.102 142.290 200.678  1.00 11.94           N
ATOM   2691  C2    C a2466     215.637 143.354 199.951  1.00 11.94           C
ATOM   2692  O2    C a2466     216.759 143.207 199.455  1.00 11.94           O
ATOM   2693  N3    C a2466     214.928 144.495 199.829  1.00 11.94           N
ATOM   2694  C4    C a2466     213.725 144.590 200.386  1.00 11.94           C
ATOM   2695  N4    C a2466     213.047 145.731 200.240  1.00 11.94           N
ATOM   2696  C5    C a2466     213.159 143.516 201.126  1.00 11.94           C
ATOM   2697  C6    C a2466     213.870 142.390 201.248  1.00 11.94           C
ATOM   2698  P     C a2467     217.970 140.941 205.036  1.00 15.28           P
ATOM   2699  OP1   C a2467     218.886 140.126 205.851  1.00 15.28           O
ATOM   2700  OP2   C a2467     216.854 141.648 205.695  1.00 15.28           O1-
ATOM   2701  O5'   C a2467     218.825 142.028 204.257  1.00 15.28           O
ATOM   2702  C5'   C a2467     219.983 141.657 203.524  1.00 15.28           C
ATOM   2703  C4'   C a2467     220.649 142.866 202.919  1.00 15.28           C
ATOM   2704  O4'   C a2467     219.819 143.417 201.869  1.00 15.28           O
ATOM   2705  C3'   C a2467     220.877 144.030 203.870  1.00 15.28           C
ATOM   2706  O3'   C a2467     222.059 143.849 204.630  1.00 15.28           O
ATOM   2707  C2'   C a2467     220.926 145.236 202.932  1.00 15.28           C
ATOM   2708  O2'   C a2467     222.217 145.370 202.348  1.00 15.28           O
ATOM   2709  C1'   C a2467     219.941 144.820 201.839  1.00 15.28           C
ATOM   2710  N1    C a2467     218.597 145.423 201.983  1.00 15.28           N
ATOM   2711  C2    C a2467     218.418 146.699 201.456  1.00 15.28           C
ATOM   2712  O2    C a2467     219.404 147.248 200.961  1.00 15.28           O
ATOM   2713  N3    C a2467     217.212 147.295 201.525  1.00 15.28           N
ATOM   2714  C4    C a2467     216.200 146.646 202.098  1.00 15.28           C
ATOM   2715  N4    C a2467     215.022 147.255 202.151  1.00 15.28           N
ATOM   2716  C5    C a2467     216.350 145.335 202.631  1.00 15.28           C
ATOM   2717  C6    C a2467     217.550 144.756 202.553  1.00 15.28           C
ATOM   2718  P     A a2468     222.068 144.149 206.202  1.00 19.86           P
ATOM   2719  OP1   A a2468     223.356 143.642 206.736  1.00 19.86           O
ATOM   2720  OP2   A a2468     220.799 143.692 206.813  1.00 19.86           O1-
ATOM   2721  O5'   A a2468     222.075 145.731 206.263  1.00 19.86           O
ATOM   2722  C5'   A a2468     223.002 146.477 205.487  1.00 19.86           C
ATOM   2723  C4'   A a2468     222.534 147.893 205.297  1.00 19.86           C
ATOM   2724  O4'   A a2468     221.189 147.867 204.724  1.00 19.86           O
ATOM   2725  C3'   A a2468     222.431 148.699 206.597  1.00 19.86           C
ATOM   2726  O3'   A a2468     222.793 150.057 206.385  1.00 19.86           O
ATOM   2727  C2'   A a2468     220.949 148.624 206.929  1.00 19.86           C
ATOM   2728  O2'   A a2468     220.455 149.673 207.737  1.00 19.86           O
ATOM   2729  C1'   A a2468     220.319 148.625 205.534  1.00 19.86           C
ATOM   2730  N9    A a2468     218.985 148.035 205.567  1.00 19.86           N
ATOM   2731  C8    A a2468     218.636 146.829 206.113  1.00 19.86           C
ATOM   2732  N7    A a2468     217.360 146.598 206.087  1.00 19.86           N
ATOM   2733  C5    A a2468     216.832 147.749 205.531  1.00 19.86           C
ATOM   2734  C6    A a2468     215.514 148.114 205.233  1.00 19.86           C
ATOM   2735  N6    A a2468     214.472 147.323 205.495  1.00 19.86           N
ATOM   2736  N1    A a2468     215.315 149.320 204.670  1.00 19.86           N
ATOM   2737  C2    A a2468     216.371 150.102 204.413  1.00 19.86           C
ATOM   2738  N3    A a2468     217.656 149.860 204.653  1.00 19.86           N
ATOM   2739  C4    A a2468     217.814 148.651 205.212  1.00 19.86           C
ATOM   2740  P     A a2469     223.469 150.901 207.576  1.00 23.16           P
ATOM   2741  OP1   A a2469     224.885 150.489 207.686  1.00 23.16           O
ATOM   2742  OP2   A a2469     222.622 150.815 208.795  1.00 23.16           O1-
ATOM   2743  O5'   A a2469     223.429 152.401 207.041  1.00 23.16           O
ATOM   2744  C5'   A a2469     224.304 152.824 206.004  1.00 23.16           C
ATOM   2745  C4'   A a2469     223.810 154.085 205.340  1.00 23.16           C
ATOM   2746  O4'   A a2469     222.705 153.770 204.461  1.00 23.16           O
ATOM   2747  C3'   A a2469     223.238 155.148 206.260  1.00 23.16           C
ATOM   2748  O3'   A a2469     224.217 155.901 206.946  1.00 23.16           O
ATOM   2749  C2'   A a2469     222.381 155.964 205.304  1.00 23.16           C
ATOM   2750  O2'   A a2469     223.197 156.786 204.477  1.00 23.16           O
ATOM   2751  C1'   A a2469     221.799 154.854 204.434  1.00 23.16           C
ATOM   2752  N9    A a2469     220.498 154.384 204.933  1.00 23.16           N
ATOM   2753  C8    A a2469     220.159 153.212 205.566  1.00 23.16           C
ATOM   2754  N7    A a2469     218.880 153.143 205.848  1.00 23.16           N
ATOM   2755  C5    A a2469     218.377 154.345 205.376  1.00 23.16           C
ATOM   2756  C6    A a2469     217.099 154.904 205.350  1.00 23.16           C
ATOM   2757  N6    A a2469     216.028 154.312 205.848  1.00 23.16           N
ATOM   2758  N1    A a2469     216.952 156.121 204.802  1.00 23.16           N
ATOM   2759  C2    A a2469     218.011 156.735 204.287  1.00 23.16           C
ATOM   2760  N3    A a2469     219.262 156.315 204.244  1.00 23.16           N
ATOM   2761  C4    A a2469     219.366 155.109 204.812  1.00 23.16           C
ATOM   2762  P     G a2470     224.217 155.884 208.551  1.00 25.48           P
ATOM   2763  OP1   G a2470     225.358 156.709 209.028  1.00 25.48           O
ATOM   2764  OP2   G a2470     224.104 154.469 208.980  1.00 25.48           O1-
ATOM   2765  O5'   G a2470     222.835 156.583 208.943  1.00 25.48           O
ATOM   2766  C5'   G a2470     222.632 157.974 208.747  1.00 25.48           C
ATOM   2767  C4'   G a2470     221.221 158.290 208.305  1.00 25.48           C
ATOM   2768  O4'   G a2470     220.641 157.157 207.611  1.00 25.48           O
ATOM   2769  C3'   G a2470     220.202 158.607 209.390  1.00 25.48           C
ATOM   2770  O3'   G a2470     220.322 159.927 209.884  1.00 25.48           O
ATOM   2771  C2'   G a2470     218.875 158.347 208.680  1.00 25.48           C
ATOM   2772  O2'   G a2470     218.523 159.444 207.846  1.00 25.48           O
ATOM   2773  C1'   G a2470     219.238 157.146 207.797  1.00 25.48           C
ATOM   2774  N9    G a2470     218.894 155.866 208.438  1.00 25.48           N
ATOM   2775  C8    G a2470     219.782 154.884 208.764  1.00 25.48           C
ATOM   2776  N7    G a2470     219.218 153.847 209.308  1.00 25.48           N
ATOM   2777  C5    G a2470     217.872 154.162 209.340  1.00 25.48           C
ATOM   2778  C6    G a2470     216.766 153.419 209.829  1.00 25.48           C
ATOM   2779  O6    G a2470     216.743 152.296 210.347  1.00 25.48           O
ATOM   2780  N1    G a2470     215.588 154.115 209.662  1.00 25.48           N
ATOM   2781  C2    G a2470     215.480 155.359 209.103  1.00 25.48           C
ATOM   2782  N2    G a2470     214.258 155.884 209.022  1.00 25.48           N
ATOM   2783  N3    G a2470     216.497 156.062 208.648  1.00 25.48           N
ATOM   2784  C4    G a2470     217.655 155.409 208.802  1.00 25.48           C
ATOM   2785  P     A a2471     220.217 160.188 211.463  1.00 26.89           P
ATOM   2786  OP1   A a2471     220.658 161.579 211.723  1.00 26.89           O
ATOM   2787  OP2   A a2471     220.860 159.046 212.155  1.00 26.89           O1-
ATOM   2788  O5'   A a2471     218.653 160.137 211.749  1.00 26.89           O
ATOM   2789  C5'   A a2471     217.771 160.999 211.044  1.00 26.89           C
ATOM   2790  C4'   A a2471     216.326 160.625 211.255  1.00 26.89           C
ATOM   2791  O4'   A a2471     216.058 159.315 210.693  1.00 26.89           O
ATOM   2792  C3'   A a2471     215.856 160.494 212.696  1.00 26.89           C
ATOM   2793  O3'   A a2471     215.611 161.739 213.323  1.00 26.89           O
ATOM   2794  C2'   A a2471     214.601 159.642 212.548  1.00 26.89           C
ATOM   2795  O2'   A a2471     213.502 160.428 212.116  1.00 26.89           O
ATOM   2796  C1'   A a2471     215.000 158.705 211.405  1.00 26.89           C
ATOM   2797  N9    A a2471     215.405 157.370 211.880  1.00 26.89           N
ATOM   2798  C8    A a2471     216.633 156.768 211.895  1.00 26.89           C
ATOM   2799  N7    A a2471     216.617 155.550 212.379  1.00 26.89           N
ATOM   2800  C5    A a2471     215.288 155.350 212.721  1.00 26.89           C
ATOM   2801  C6    A a2471     214.602 154.262 213.270  1.00 26.89           C
ATOM   2802  N6    A a2471     215.208 153.127 213.600  1.00 26.89           N
ATOM   2803  N1    A a2471     213.268 154.386 213.475  1.00 26.89           N
ATOM   2804  C2    A a2471     212.680 155.536 213.119  1.00 26.89           C
ATOM   2805  N3    A a2471     213.217 156.625 212.586  1.00 26.89           N
ATOM   2806  C4    A a2471     214.534 156.459 212.401  1.00 26.89           C
ATOM   2807  P     G a2472     216.040 161.967 214.857  1.00 31.24           P
ATOM   2808  OP1   G a2472     215.411 163.248 215.275  1.00 31.24           O
ATOM   2809  OP2   G a2472     217.502 161.722 214.988  1.00 31.24           O1-
ATOM   2810  O5'   G a2472     215.311 160.792 215.653  1.00 31.24           O
ATOM   2811  C5'   G a2472     213.895 160.763 215.776  1.00 31.24           C
ATOM   2812  C4'   G a2472     213.422 159.478 216.420  1.00 31.24           C
ATOM   2813  O4'   G a2472     213.670 158.334 215.553  1.00 31.24           O
ATOM   2814  C3'   G a2472     214.088 159.084 217.725  1.00 31.24           C
ATOM   2815  O3'   G a2472     213.642 159.854 218.829  1.00 31.24           O
ATOM   2816  C2'   G a2472     213.743 157.602 217.812  1.00 31.24           C
ATOM   2817  O2'   G a2472     212.380 157.435 218.186  1.00 31.24           O
ATOM   2818  C1'   G a2472     213.898 157.182 216.347  1.00 31.24           C
ATOM   2819  N9    G a2472     215.259 156.680 216.098  1.00 31.24           N
ATOM   2820  C8    G a2472     216.333 157.399 215.642  1.00 31.24           C
ATOM   2821  N7    G a2472     217.415 156.679 215.552  1.00 31.24           N
ATOM   2822  C5    G a2472     217.034 155.421 215.979  1.00 31.24           C
ATOM   2823  C6    G a2472     217.788 154.230 216.099  1.00 31.24           C
ATOM   2824  O6    G a2472     218.974 154.048 215.831  1.00 31.24           O
ATOM   2825  N1    G a2472     217.027 153.172 216.576  1.00 31.24           N
ATOM   2826  C2    G a2472     215.699 153.254 216.906  1.00 31.24           C
ATOM   2827  N2    G a2472     215.147 152.110 217.345  1.00 31.24           N
ATOM   2828  N3    G a2472     214.980 154.358 216.790  1.00 31.24           N
ATOM   2829  C4    G a2472     215.706 155.403 216.337  1.00 31.24           C
ATOM   2830  P     U a2473     214.434 159.825 220.234  1.00 46.73           P
ATOM   2831  OP1   U a2473     214.569 158.434 220.719  1.00 46.73           O
ATOM   2832  OP2   U a2473     213.767 160.843 221.076  1.00 46.73           O1-
ATOM   2833  O5'   U a2473     215.918 160.320 219.900  1.00 46.73           O
ATOM   2834  C5'   U a2473     216.219 161.698 219.710  1.00 46.73           C
ATOM   2835  C4'   U a2473     217.421 162.143 220.522  1.00 46.73           C
ATOM   2836  O4'   U a2473     217.071 162.260 221.923  1.00 46.73           O
ATOM   2837  C3'   U a2473     218.629 161.215 220.513  1.00 46.73           C
ATOM   2838  O3'   U a2473     219.438 161.403 219.360  1.00 46.73           O
ATOM   2839  C2'   U a2473     219.363 161.579 221.807  1.00 46.73           C
ATOM   2840  O2'   U a2473     220.266 162.655 221.588  1.00 46.73           O
ATOM   2841  C1'   U a2473     218.221 162.058 222.721  1.00 46.73           C
ATOM   2842  N1    U a2473     217.903 161.109 223.821  1.00 46.73           N
ATOM   2843  C2    U a2473     218.806 160.978 224.865  1.00 46.73           C
ATOM   2844  O2    U a2473     219.867 161.582 224.929  1.00 46.73           O
ATOM   2845  N3    U a2473     218.428 160.090 225.847  1.00 46.73           N
ATOM   2846  C4    U a2473     217.269 159.342 225.895  1.00 46.73           C
ATOM   2847  O4    U a2473     217.073 158.591 226.853  1.00 46.73           O
ATOM   2848  C5    U a2473     216.380 159.550 224.797  1.00 46.73           C
ATOM   2849  C6    U a2473     216.724 160.406 223.825  1.00 46.73           C
ATOM   2850  P     U a2474     220.232 160.172 218.695  1.00 45.71           P
ATOM   2851  OP1   U a2474     221.370 160.720 217.906  1.00 45.71           O
ATOM   2852  OP2   U a2474     219.189 159.382 217.988  1.00 45.71           O1-
ATOM   2853  O5'   U a2474     220.843 159.357 219.935  1.00 45.71           O
ATOM   2854  C5'   U a2474     222.232 159.443 220.263  1.00 45.71           C
ATOM   2855  C4'   U a2474     222.664 158.397 221.275  1.00 45.71           C
ATOM   2856  O4'   U a2474     221.724 158.356 222.372  1.00 45.71           O
ATOM   2857  C3'   U a2474     222.736 156.955 220.778  1.00 45.71           C
ATOM   2858  O3'   U a2474     223.985 156.653 220.189  1.00 45.71           O
ATOM   2859  C2'   U a2474     222.487 156.118 222.031  1.00 45.71           C
ATOM   2860  O2'   U a2474     223.704 155.843 222.717  1.00 45.71           O
ATOM   2861  C1'   U a2474     221.643 157.051 222.900  1.00 45.71           C
ATOM   2862  N1    U a2474     220.222 156.653 223.024  1.00 45.71           N
ATOM   2863  C2    U a2474     219.856 155.376 223.439  1.00 45.71           C
ATOM   2864  O2    U a2474     220.633 154.462 223.683  1.00 45.71           O
ATOM   2865  N3    U a2474     218.495 155.186 223.539  1.00 45.71           N
ATOM   2866  C4    U a2474     217.500 156.111 223.289  1.00 45.71           C
ATOM   2867  O4    U a2474     216.318 155.794 223.421  1.00 45.71           O
ATOM   2868  C5    U a2474     217.967 157.394 222.887  1.00 45.71           C
ATOM   2869  C6    U a2474     219.272 157.615 222.780  1.00 45.71           C
ATOM   2870  P     C a2475     224.065 156.196 218.657  1.00 37.39           P
ATOM   2871  OP1   C a2475     225.485 155.876 218.353  1.00 37.39           O
ATOM   2872  OP2   C a2475     223.342 157.237 217.880  1.00 37.39           O1-
ATOM   2873  O5'   C a2475     223.215 154.847 218.608  1.00 37.39           O
ATOM   2874  C5'   C a2475     223.513 153.749 219.468  1.00 37.39           C
ATOM   2875  C4'   C a2475     222.398 152.733 219.438  1.00 37.39           C
ATOM   2876  O4'   C a2475     221.279 153.203 220.232  1.00 37.39           O
ATOM   2877  C3'   C a2475     221.812 152.479 218.057  1.00 37.39           C
ATOM   2878  O3'   C a2475     222.571 151.506 217.352  1.00 37.39           O
ATOM   2879  C2'   C a2475     220.371 152.055 218.349  1.00 37.39           C
ATOM   2880  O2'   C a2475     220.315 150.672 218.668  1.00 37.39           O
ATOM   2881  C1'   C a2475     220.053 152.848 219.621  1.00 37.39           C
ATOM   2882  N1    C a2475     219.276 154.099 219.405  1.00 37.39           N
ATOM   2883  C2    C a2475     217.921 154.141 219.747  1.00 37.39           C
ATOM   2884  O2    C a2475     217.366 153.118 220.169  1.00 37.39           O
ATOM   2885  N3    C a2475     217.228 155.292 219.599  1.00 37.39           N
ATOM   2886  C4    C a2475     217.839 156.385 219.152  1.00 37.39           C
ATOM   2887  N4    C a2475     217.112 157.492 219.017  1.00 37.39           N
ATOM   2888  C5    C a2475     219.221 156.377 218.800  1.00 37.39           C
ATOM   2889  C6    C a2475     219.888 155.234 218.955  1.00 37.39           C
ATOM   2890  P     A a2476     223.373 151.916 216.020  1.00 28.18           P
ATOM   2891  OP1   A a2476     224.217 150.765 215.632  1.00 28.18           O
ATOM   2892  OP2   A a2476     223.948 153.272 216.175  1.00 28.18           O1-
ATOM   2893  O5'   A a2476     222.228 152.000 214.927  1.00 28.18           O
ATOM   2894  C5'   A a2476     221.355 150.902 214.761  1.00 28.18           C
ATOM   2895  C4'   A a2476     220.128 151.268 213.969  1.00 28.18           C
ATOM   2896  O4'   A a2476     220.438 151.208 212.547  1.00 28.18           O
ATOM   2897  C3'   A a2476     218.976 150.294 214.152  1.00 28.18           C
ATOM   2898  O3'   A a2476     218.168 150.632 215.259  1.00 28.18           O
ATOM   2899  C2'   A a2476     218.241 150.367 212.822  1.00 28.18           C
ATOM   2900  O2'   A a2476     217.426 151.529 212.779  1.00 28.18           O
ATOM   2901  C1'   A a2476     219.407 150.547 211.851  1.00 28.18           C
ATOM   2902  N9    A a2476     219.965 149.257 211.396  1.00 28.18           N
ATOM   2903  C8    A a2476     221.242 148.820 211.624  1.00 28.18           C
ATOM   2904  N7    A a2476     221.511 147.651 211.115  1.00 28.18           N
ATOM   2905  C5    A a2476     220.330 147.295 210.496  1.00 28.18           C
ATOM   2906  C6    A a2476     219.969 146.158 209.771  1.00 28.18           C
ATOM   2907  N6    A a2476     220.800 145.141 209.535  1.00 28.18           N
ATOM   2908  N1    A a2476     218.715 146.105 209.277  1.00 28.18           N
ATOM   2909  C2    A a2476     217.892 147.136 209.504  1.00 28.18           C
ATOM   2910  N3    A a2476     218.113 148.256 210.174  1.00 28.18           N
ATOM   2911  C4    A a2476     219.370 148.275 210.651  1.00 28.18           C
ATOM   2912  P     U a2477     217.811 149.510 216.345  1.00 27.85           P
ATOM   2913  OP1   U a2477     217.213 150.190 217.512  1.00 27.85           O
ATOM   2914  OP2   U a2477     218.983 148.619 216.488  1.00 27.85           O1-
ATOM   2915  O5'   U a2477     216.669 148.664 215.637  1.00 27.85           O
ATOM   2916  C5'   U a2477     215.550 149.325 215.074  1.00 27.85           C
ATOM   2917  C4'   U a2477     214.794 148.418 214.142  1.00 27.85           C
ATOM   2918  O4'   U a2477     215.617 148.118 212.985  1.00 27.85           O
ATOM   2919  C3'   U a2477     214.423 147.057 214.711  1.00 27.85           C
ATOM   2920  O3'   U a2477     213.218 147.118 215.447  1.00 27.85           O
ATOM   2921  C2'   U a2477     214.311 146.189 213.462  1.00 27.85           C
ATOM   2922  O2'   U a2477     213.051 146.370 212.828  1.00 27.85           O
ATOM   2923  C1'   U a2477     215.399 146.790 212.569  1.00 27.85           C
ATOM   2924  N1    U a2477     216.677 146.056 212.667  1.00 27.85           N
ATOM   2925  C2    U a2477     216.764 144.905 211.917  1.00 27.85           C
ATOM   2926  O2    U a2477     215.848 144.507 211.216  1.00 27.85           O
ATOM   2927  N3    U a2477     217.956 144.248 212.030  1.00 27.85           N
ATOM   2928  C4    U a2477     219.041 144.640 212.788  1.00 27.85           C
ATOM   2929  O4    U a2477     220.046 143.943 212.780  1.00 27.85           O
ATOM   2930  C5    U a2477     218.873 145.850 213.540  1.00 27.85           C
ATOM   2931  C6    U a2477     217.715 146.500 213.456  1.00 27.85           C
ATOM   2932  P     A a2478     213.106 146.587 216.961  1.00 24.67           P
ATOM   2933  OP1   A a2478     213.834 147.501 217.864  1.00 24.67           O
ATOM   2934  OP2   A a2478     213.461 145.156 217.006  1.00 24.67           O1-
ATOM   2935  O5'   A a2478     211.541 146.729 217.226  1.00 24.67           O
ATOM   2936  C5'   A a2478     210.934 146.290 218.433  1.00 24.67           C
ATOM   2937  C4'   A a2478     209.795 147.205 218.814  1.00 24.67           C
ATOM   2938  O4'   A a2478     210.305 148.344 219.547  1.00 24.67           O
ATOM   2939  C3'   A a2478     209.021 147.822 217.654  1.00 24.67           C
ATOM   2940  O3'   A a2478     208.021 146.950 217.156  1.00 24.67           O
ATOM   2941  C2'   A a2478     208.434 149.084 218.273  1.00 24.67           C
ATOM   2942  O2'   A a2478     207.250 148.775 218.996  1.00 24.67           O
ATOM   2943  C1'   A a2478     209.528 149.487 219.264  1.00 24.67           C
ATOM   2944  N9    A a2478     210.410 150.552 218.748  1.00 24.67           N
ATOM   2945  C8    A a2478     211.722 150.459 218.390  1.00 24.67           C
ATOM   2946  N7    A a2478     212.244 151.585 217.988  1.00 24.67           N
ATOM   2947  C5    A a2478     211.204 152.491 218.104  1.00 24.67           C
ATOM   2948  C6    A a2478     211.107 153.864 217.828  1.00 24.67           C
ATOM   2949  N6    A a2478     212.119 154.600 217.379  1.00 24.67           N
ATOM   2950  N1    A a2478     209.919 154.466 218.043  1.00 24.67           N
ATOM   2951  C2    A a2478     208.905 153.731 218.508  1.00 24.67           C
ATOM   2952  N3    A a2478     208.874 152.435 218.794  1.00 24.67           N
ATOM   2953  C4    A a2478     210.066 151.868 218.564  1.00 24.67           C
ATOM   2954  P     U a2479     207.777 146.793 215.582  1.00 23.89           P
ATOM   2955  OP1   U a2479     206.599 145.919 215.407  1.00 23.89           O
ATOM   2956  OP2   U a2479     209.082 146.478 214.964  1.00 23.89           O1-
ATOM   2957  O5'   U a2479     207.348 148.250 215.093  1.00 23.89           O
ATOM   2958  C5'   U a2479     206.223 148.916 215.651  1.00 23.89           C
ATOM   2959  C4'   U a2479     206.197 150.362 215.228  1.00 23.89           C
ATOM   2960  O4'   U a2479     207.254 151.091 215.910  1.00 23.89           O
ATOM   2961  C3'   U a2479     206.470 150.596 213.751  1.00 23.89           C
ATOM   2962  O3'   U a2479     205.304 150.408 212.962  1.00 23.89           O
ATOM   2963  C2'   U a2479     207.041 152.014 213.723  1.00 23.89           C
ATOM   2964  O2'   U a2479     206.000 152.979 213.788  1.00 23.89           O
ATOM   2965  C1'   U a2479     207.813 152.063 215.048  1.00 23.89           C
ATOM   2966  N1    U a2479     209.262 151.791 214.904  1.00 23.89           N
ATOM   2967  C2    U a2479     210.090 152.833 214.527  1.00 23.89           C
ATOM   2968  O2    U a2479     209.673 153.947 214.294  1.00 23.89           O
ATOM   2969  N3    U a2479     211.416 152.513 214.431  1.00 23.89           N
ATOM   2970  C4    U a2479     211.996 151.298 214.681  1.00 23.89           C
ATOM   2971  O4    U a2479     213.200 151.164 214.547  1.00 23.89           O
ATOM   2972  C5    U a2479     211.078 150.275 215.057  1.00 23.89           C
ATOM   2973  C6    U a2479     209.779 150.547 215.164  1.00 23.89           C
ATOM   2974  P     C a2480     205.432 149.890 211.450  1.00 24.36           P
ATOM   2975  OP1   C a2480     204.106 149.549 210.881  1.00 24.36           O
ATOM   2976  OP2   C a2480     206.533 148.905 211.404  1.00 24.36           O1-
ATOM   2977  O5'   C a2480     205.934 151.181 210.693  1.00 24.36           O
ATOM   2978  C5'   C a2480     207.169 151.162 210.021  1.00 24.36           C
ATOM   2979  C4'   C a2480     207.640 152.561 209.750  1.00 24.36           C
ATOM   2980  O4'   C a2480     208.519 152.976 210.827  1.00 24.36           O
ATOM   2981  C3'   C a2480     208.480 152.703 208.495  1.00 24.36           C
ATOM   2982  O3'   C a2480     207.679 152.883 207.340  1.00 24.36           O
ATOM   2983  C2'   C a2480     209.375 153.889 208.815  1.00 24.36           C
ATOM   2984  O2'   C a2480     208.672 155.111 208.640  1.00 24.36           O
ATOM   2985  C1'   C a2480     209.615 153.689 210.310  1.00 24.36           C
ATOM   2986  N1    C a2480     210.831 152.901 210.600  1.00 24.36           N
ATOM   2987  C2    C a2480     212.060 153.498 210.380  1.00 24.36           C
ATOM   2988  O2    C a2480     212.059 154.652 209.940  1.00 24.36           O
ATOM   2989  N3    C a2480     213.186 152.816 210.666  1.00 24.36           N
ATOM   2990  C4    C a2480     213.096 151.582 211.153  1.00 24.36           C
ATOM   2991  N4    C a2480     214.242 150.952 211.405  1.00 24.36           N
ATOM   2992  C5    C a2480     211.844 150.936 211.386  1.00 24.36           C
ATOM   2993  C6    C a2480     210.741 151.630 211.106  1.00 24.36           C
ATOM   2994  P     G a2481     207.909 151.943 206.060  1.00 23.92           P
ATOM   2995  OP1   G a2481     206.914 152.335 205.037  1.00 23.92           O
ATOM   2996  OP2   G a2481     207.964 150.530 206.499  1.00 23.92           O1-
ATOM   2997  O5'   G a2481     209.354 152.374 205.553  1.00 23.92           O
ATOM   2998  C5'   G a2481     209.612 153.727 205.200  1.00 23.92           C
ATOM   2999  C4'   G a2481     211.089 154.031 205.193  1.00 23.92           C
ATOM   3000  O4'   G a2481     211.665 153.699 206.480  1.00 23.92           O
ATOM   3001  C3'   G a2481     211.919 153.259 204.179  1.00 23.92           C
ATOM   3002  O3'   G a2481     211.915 153.927 202.925  1.00 23.92           O
ATOM   3003  C2'   G a2481     213.307 153.219 204.820  1.00 23.92           C
ATOM   3004  O2'   G a2481     214.011 154.413 204.502  1.00 23.92           O
ATOM   3005  C1'   G a2481     212.983 153.234 206.319  1.00 23.92           C
ATOM   3006  N9    G a2481     213.101 151.923 206.990  1.00 23.92           N
ATOM   3007  C8    G a2481     212.048 151.131 207.367  1.00 23.92           C
ATOM   3008  N7    G a2481     212.421 150.051 207.979  1.00 23.92           N
ATOM   3009  C5    G a2481     213.805 150.140 208.024  1.00 23.92           C
ATOM   3010  C6    G a2481     214.762 149.255 208.573  1.00 23.92           C
ATOM   3011  O6    G a2481     214.600 148.181 209.149  1.00 23.92           O
ATOM   3012  N1    G a2481     216.057 149.715 208.405  1.00 23.92           N
ATOM   3013  C2    G a2481     216.397 150.877 207.787  1.00 23.92           C
ATOM   3014  N2    G a2481     217.713 151.123 207.732  1.00 23.92           N
ATOM   3015  N3    G a2481     215.520 151.721 207.269  1.00 23.92           N
ATOM   3016  C4    G a2481     214.247 151.291 207.423  1.00 23.92           C
ATOM   3017  P     A a2482     212.297 153.173 201.556  1.00 19.94           P
ATOM   3018  OP1   A a2482     211.053 152.853 200.842  1.00 19.94           O
ATOM   3019  OP2   A a2482     213.254 152.084 201.867  1.00 19.94           O1-
ATOM   3020  O5'   A a2482     213.058 154.295 200.718  1.00 19.94           O
ATOM   3021  C5'   A a2482     212.798 155.684 200.916  1.00 19.94           C
ATOM   3022  C4'   A a2482     214.041 156.502 200.662  1.00 19.94           C
ATOM   3023  O4'   A a2482     214.964 156.341 201.775  1.00 19.94           O
ATOM   3024  C3'   A a2482     214.845 156.082 199.438  1.00 19.94           C
ATOM   3025  O3'   A a2482     214.353 156.679 198.252  1.00 19.94           O
ATOM   3026  C2'   A a2482     216.273 156.501 199.795  1.00 19.94           C
ATOM   3027  O2'   A a2482     216.469 157.884 199.534  1.00 19.94           O
ATOM   3028  C1'   A a2482     216.295 156.285 201.306  1.00 19.94           C
ATOM   3029  N9    A a2482     216.855 154.975 201.696  1.00 19.94           N
ATOM   3030  C8    A a2482     216.142 154.012 202.347  1.00 19.94           C
ATOM   3031  N7    A a2482     216.815 152.936 202.624  1.00 19.94           N
ATOM   3032  C5    A a2482     218.069 153.208 202.128  1.00 19.94           C
ATOM   3033  C6    A a2482     219.234 152.432 202.115  1.00 19.94           C
ATOM   3034  N6    A a2482     219.297 151.210 202.640  1.00 19.94           N
ATOM   3035  N1    A a2482     220.326 152.968 201.539  1.00 19.94           N
ATOM   3036  C2    A a2482     220.246 154.193 201.019  1.00 19.94           C
ATOM   3037  N3    A a2482     219.203 155.023 200.972  1.00 19.94           N
ATOM   3038  C4    A a2482     218.125 154.461 201.542  1.00 19.94           C
ATOM   3039  P     C a2483     214.407 155.884 196.862  1.00 16.46           P
ATOM   3040  OP1   C a2483     214.035 156.840 195.790  1.00 16.46           O
ATOM   3041  OP2   C a2483     213.641 154.623 196.993  1.00 16.46           O1-
ATOM   3042  O5'   C a2483     215.951 155.532 196.706  1.00 16.46           O
ATOM   3043  C5'   C a2483     216.919 156.532 196.398  1.00 16.46           C
ATOM   3044  C4'   C a2483     218.258 155.884 196.167  1.00 16.46           C
ATOM   3045  O4'   C a2483     218.716 155.287 197.404  1.00 16.46           O
ATOM   3046  C3'   C a2483     218.227 154.729 195.185  1.00 16.46           C
ATOM   3047  O3'   C a2483     218.330 155.172 193.852  1.00 16.46           O
ATOM   3048  C2'   C a2483     219.393 153.853 195.628  1.00 16.46           C
ATOM   3049  O2'   C a2483     220.617 154.352 195.106  1.00 16.46           O
ATOM   3050  C1'   C a2483     219.387 154.078 197.142  1.00 16.46           C
ATOM   3051  N1    C a2483     218.713 153.001 197.903  1.00 16.46           N
ATOM   3052  C2    C a2483     219.424 151.832 198.164  1.00 16.46           C
ATOM   3053  O2    C a2483     220.566 151.713 197.726  1.00 16.46           O
ATOM   3054  N3    C a2483     218.855 150.855 198.896  1.00 16.46           N
ATOM   3055  C4    C a2483     217.624 151.023 199.362  1.00 16.46           C
ATOM   3056  N4    C a2483     217.099 150.027 200.067  1.00 16.46           N
ATOM   3057  C5    C a2483     216.866 152.204 199.121  1.00 16.46           C
ATOM   3058  C6    C a2483     217.450 153.163 198.400  1.00 16.46           C
ATOM   3059  P     G a2484     217.531 154.402 192.702  1.00 12.99           P
ATOM   3060  OP1   G a2484     217.811 155.162 191.466  1.00 12.99           O
ATOM   3061  OP2   G a2484     216.133 154.163 193.111  1.00 12.99           O1-
ATOM   3062  O5'   G a2484     218.256 152.989 192.648  1.00 12.99           O
ATOM   3063  C5'   G a2484     217.518 151.777 192.631  1.00 12.99           C
ATOM   3064  C4'   G a2484     218.409 150.629 193.016  1.00 12.99           C
ATOM   3065  O4'   G a2484     218.779 150.758 194.422  1.00 12.99           O
ATOM   3066  C3'   G a2484     217.808 149.235 192.928  1.00 12.99           C
ATOM   3067  O3'   G a2484     217.776 148.699 191.616  1.00 12.99           O
ATOM   3068  C2'   G a2484     218.692 148.461 193.895  1.00 12.99           C
ATOM   3069  O2'   G a2484     219.985 148.274 193.341  1.00 12.99           O
ATOM   3070  C1'   G a2484     218.807 149.481 195.026  1.00 12.99           C
ATOM   3071  N9    G a2484     217.610 149.386 195.877  1.00 12.99           N
ATOM   3072  C8    G a2484     216.604 150.303 195.983  1.00 12.99           C
ATOM   3073  N7    G a2484     215.657 149.925 196.788  1.00 12.99           N
ATOM   3074  C5    G a2484     216.062 148.679 197.223  1.00 12.99           C
ATOM   3075  C6    G a2484     215.439 147.774 198.110  1.00 12.99           C
ATOM   3076  O6    G a2484     214.376 147.910 198.700  1.00 12.99           O
ATOM   3077  N1    G a2484     216.173 146.617 198.279  1.00 12.99           N
ATOM   3078  C2    G a2484     217.375 146.357 197.683  1.00 12.99           C
ATOM   3079  N2    G a2484     217.949 145.189 197.945  1.00 12.99           N
ATOM   3080  N3    G a2484     217.957 147.190 196.845  1.00 12.99           N
ATOM   3081  C4    G a2484     217.259 148.320 196.663  1.00 12.99           C
ATOM   3082  P     G a2485     216.502 147.848 191.120  1.00 10.93           P
ATOM   3083  OP1   G a2485     216.577 147.693 189.650  1.00 10.93           O
ATOM   3084  OP2   G a2485     215.283 148.456 191.679  1.00 10.93           O1-
ATOM   3085  O5'   G a2485     216.714 146.423 191.800  1.00 10.93           O
ATOM   3086  C5'   G a2485     217.974 145.765 191.745  1.00 10.93           C
ATOM   3087  C4'   G a2485     218.011 144.554 192.647  1.00 10.93           C
ATOM   3088  O4'   G a2485     217.925 144.963 194.044  1.00 10.93           O
ATOM   3089  C3'   G a2485     216.854 143.575 192.487  1.00 10.93           C
ATOM   3090  O3'   G a2485     216.990 142.702 191.381  1.00 10.93           O
ATOM   3091  C2'   G a2485     216.849 142.860 193.829  1.00 10.93           C
ATOM   3092  O2'   G a2485     217.909 141.921 193.893  1.00 10.93           O
ATOM   3093  C1'   G a2485     217.161 144.019 194.774  1.00 10.93           C
ATOM   3094  N9    G a2485     215.917 144.674 195.211  1.00 10.93           N
ATOM   3095  C8    G a2485     215.491 145.936 194.923  1.00 10.93           C
ATOM   3096  N7    G a2485     214.332 146.211 195.445  1.00 10.93           N
ATOM   3097  C5    G a2485     213.959 145.062 196.104  1.00 10.93           C
ATOM   3098  C6    G a2485     212.799 144.762 196.869  1.00 10.93           C
ATOM   3099  O6    G a2485     211.833 145.477 197.113  1.00 10.93           O
ATOM   3100  N1    G a2485     212.844 143.474 197.371  1.00 10.93           N
ATOM   3101  C2    G a2485     213.868 142.588 197.171  1.00 10.93           C
ATOM   3102  N2    G a2485     213.743 141.386 197.738  1.00 10.93           N
ATOM   3103  N3    G a2485     214.952 142.858 196.469  1.00 10.93           N
ATOM   3104  C4    G a2485     214.935 144.105 195.975  1.00 10.93           C
ATOM   3105  P     C a2486     215.677 142.181 190.615  1.00 10.44           P
ATOM   3106  OP1   C a2486     216.071 141.552 189.339  1.00 10.44           O
ATOM   3107  OP2   C a2486     214.654 143.232 190.656  1.00 10.44           O1-
ATOM   3108  O5'   C a2486     215.086 141.055 191.566  1.00 10.44           O
ATOM   3109  C5'   C a2486     215.850 139.938 191.967  1.00 10.44           C
ATOM   3110  C4'   C a2486     215.074 139.096 192.943  1.00 10.44           C
ATOM   3111  O4'   C a2486     214.744 139.886 194.116  1.00 10.44           O
ATOM   3112  C3'   C a2486     213.724 138.595 192.449  1.00 10.44           C
ATOM   3113  O3'   C a2486     213.845 137.458 191.615  1.00 10.44           O
ATOM   3114  C2'   C a2486     212.976 138.332 193.751  1.00 10.44           C
ATOM   3115  O2'   C a2486     213.402 137.106 194.326  1.00 10.44           O
ATOM   3116  C1'   C a2486     213.492 139.478 194.633  1.00 10.44           C
ATOM   3117  N1    C a2486     212.574 140.645 194.648  1.00 10.44           N
ATOM   3118  C2    C a2486     211.405 140.599 195.416  1.00 10.44           C
ATOM   3119  O2    C a2486     211.160 139.580 196.058  1.00 10.44           O
ATOM   3120  N3    C a2486     210.578 141.665 195.417  1.00 10.44           N
ATOM   3121  C4    C a2486     210.862 142.750 194.704  1.00 10.44           C
ATOM   3122  N4    C a2486     210.017 143.781 194.744  1.00 10.44           N
ATOM   3123  C5    C a2486     212.048 142.825 193.919  1.00 10.44           C
ATOM   3124  C6    C a2486     212.858 141.762 193.919  1.00 10.44           C
ATOM   3125  P     G a2487     212.666 137.067 190.602  1.00 10.32           P
ATOM   3126  OP1   G a2487     213.183 136.027 189.687  1.00 10.32           O
ATOM   3127  OP2   G a2487     212.108 138.314 190.051  1.00 10.32           O1-
ATOM   3128  O5'   G a2487     211.592 136.366 191.542  1.00 10.32           O
ATOM   3129  C5'   G a2487     210.212 136.666 191.474  1.00 10.32           C
ATOM   3130  C4'   G a2487     209.547 136.400 192.803  1.00 10.32           C
ATOM   3131  O4'   G a2487     209.757 137.532 193.682  1.00 10.32           O
ATOM   3132  C3'   G a2487     208.032 136.216 192.781  1.00 10.32           C
ATOM   3133  O3'   G a2487     207.663 134.892 192.446  1.00 10.32           O
ATOM   3134  C2'   G a2487     207.631 136.604 194.199  1.00 10.32           C
ATOM   3135  O2'   G a2487     207.884 135.533 195.096  1.00 10.32           O
ATOM   3136  C1'   G a2487     208.624 137.726 194.501  1.00 10.32           C
ATOM   3137  N9    G a2487     208.066 139.058 194.221  1.00 10.32           N
ATOM   3138  C8    G a2487     208.568 139.947 193.309  1.00 10.32           C
ATOM   3139  N7    G a2487     207.898 141.050 193.252  1.00 10.32           N
ATOM   3140  C5    G a2487     206.890 140.879 194.180  1.00 10.32           C
ATOM   3141  C6    G a2487     205.856 141.759 194.539  1.00 10.32           C
ATOM   3142  O6    G a2487     205.663 142.881 194.091  1.00 10.32           O
ATOM   3143  N1    G a2487     205.031 141.220 195.514  1.00 10.32           N
ATOM   3144  C2    G a2487     205.201 139.977 196.089  1.00 10.32           C
ATOM   3145  N2    G a2487     204.313 139.603 197.017  1.00 10.32           N
ATOM   3146  N3    G a2487     206.170 139.142 195.745  1.00 10.32           N
ATOM   3147  C4    G a2487     206.974 139.652 194.797  1.00 10.32           C
ATOM   3148  P     G a2488     206.376 134.589 191.538  1.00  9.45           P
ATOM   3149  OP1   G a2488     206.422 133.155 191.208  1.00  9.45           O
ATOM   3150  OP2   G a2488     206.290 135.628 190.499  1.00  9.45           O1-
ATOM   3151  O5'   G a2488     205.142 134.784 192.520  1.00  9.45           O
ATOM   3152  C5'   G a2488     205.029 134.002 193.697  1.00  9.45           C
ATOM   3153  C4'   G a2488     203.921 134.523 194.561  1.00  9.45           C
ATOM   3154  O4'   G a2488     204.265 135.840 195.049  1.00  9.45           O
ATOM   3155  C3'   G a2488     202.599 134.731 193.844  1.00  9.45           C
ATOM   3156  O3'   G a2488     201.862 133.536 193.732  1.00  9.45           O
ATOM   3157  C2'   G a2488     201.921 135.801 194.688  1.00  9.45           C
ATOM   3158  O2'   G a2488     201.379 135.242 195.874  1.00  9.45           O
ATOM   3159  C1'   G a2488     203.117 136.654 195.090  1.00  9.45           C
ATOM   3160  N9    G a2488     203.334 137.784 194.188  1.00  9.45           N
ATOM   3161  C8    G a2488     204.360 137.927 193.300  1.00  9.45           C
ATOM   3162  N7    G a2488     204.321 139.056 192.674  1.00  9.45           N
ATOM   3163  C5    G a2488     203.218 139.684 193.196  1.00  9.45           C
ATOM   3164  C6    G a2488     202.668 140.944 192.898  1.00  9.45           C
ATOM   3165  O6    G a2488     203.055 141.782 192.097  1.00  9.45           O
ATOM   3166  N1    G a2488     201.541 141.200 193.644  1.00  9.45           N
ATOM   3167  C2    G a2488     200.986 140.363 194.563  1.00  9.45           C
ATOM   3168  N2    G a2488     199.895 140.799 195.178  1.00  9.45           N
ATOM   3169  N3    G a2488     201.497 139.184 194.867  1.00  9.45           N
ATOM   3170  C4    G a2488     202.590 138.914 194.141  1.00  9.45           C
ATOM   3171  P     U a2489     200.827 133.351 192.526  1.00  9.78           P
ATOM   3172  OP1   U a2489     200.282 131.985 192.646  1.00  9.78           O
ATOM   3173  OP2   U a2489     201.505 133.781 191.290  1.00  9.78           O1-
ATOM   3174  O5'   U a2489     199.674 134.403 192.849  1.00  9.78           O
ATOM   3175  C5'   U a2489     198.857 134.266 194.003  1.00  9.78           C
ATOM   3176  C4'   U a2489     197.926 135.442 194.144  1.00  9.78           C
ATOM   3177  O4'   U a2489     198.685 136.666 194.230  1.00  9.78           O
ATOM   3178  C3'   U a2489     196.976 135.663 192.977  1.00  9.78           C
ATOM   3179  O3'   U a2489     195.812 134.889 193.153  1.00  9.78           O
ATOM   3180  C2'   U a2489     196.689 137.159 193.037  1.00  9.78           C
ATOM   3181  O2'   U a2489     195.698 137.409 194.027  1.00  9.78           O
ATOM   3182  C1'   U a2489     198.010 137.708 193.565  1.00  9.78           C
ATOM   3183  N1    U a2489     198.927 138.276 192.549  1.00  9.78           N
ATOM   3184  C2    U a2489     198.718 139.586 192.187  1.00  9.78           C
ATOM   3185  O2    U a2489     197.784 140.225 192.606  1.00  9.78           O
ATOM   3186  N3    U a2489     199.637 140.115 191.329  1.00  9.78           N
ATOM   3187  C4    U a2489     200.718 139.458 190.797  1.00  9.78           C
ATOM   3188  O4    U a2489     201.454 140.068 190.043  1.00  9.78           O
ATOM   3189  C5    U a2489     200.896 138.102 191.240  1.00  9.78           C
ATOM   3190  C6    U a2489     200.016 137.562 192.093  1.00  9.78           C
ATOM   3191  P     G a2490     195.170 134.067 191.948  1.00  8.94           P
ATOM   3192  OP1   G a2490     194.288 133.062 192.594  1.00  8.94           O
ATOM   3193  OP2   G a2490     196.239 133.609 191.041  1.00  8.94           O1-
ATOM   3194  O5'   G a2490     194.321 135.158 191.162  1.00  8.94           O
ATOM   3195  C5'   G a2490     193.574 136.162 191.839  1.00  8.94           C
ATOM   3196  C4'   G a2490     193.403 137.390 190.979  1.00  8.94           C
ATOM   3197  O4'   G a2490     194.709 137.993 190.736  1.00  8.94           O
ATOM   3198  C3'   G a2490     192.786 137.122 189.600  1.00  8.94           C
ATOM   3199  O3'   G a2490     191.993 138.230 189.188  1.00  8.94           O
ATOM   3200  C2'   G a2490     194.008 137.060 188.692  1.00  8.94           C
ATOM   3201  O2'   G a2490     193.743 137.377 187.340  1.00  8.94           O
ATOM   3202  C1'   G a2490     194.938 138.089 189.345  1.00  8.94           C
ATOM   3203  N9    G a2490     196.346 137.819 189.048  1.00  8.94           N
ATOM   3204  C8    G a2490     196.952 136.599 189.103  1.00  8.94           C
ATOM   3205  N7    G a2490     198.193 136.629 188.722  1.00  8.94           N
ATOM   3206  C5    G a2490     198.426 137.947 188.398  1.00  8.94           C
ATOM   3207  C6    G a2490     199.601 138.585 187.915  1.00  8.94           C
ATOM   3208  O6    G a2490     200.702 138.089 187.697  1.00  8.94           O
ATOM   3209  N1    G a2490     199.389 139.932 187.698  1.00  8.94           N
ATOM   3210  C2    G a2490     198.213 140.586 187.915  1.00  8.94           C
ATOM   3211  N2    G a2490     198.207 141.888 187.643  1.00  8.94           N
ATOM   3212  N3    G a2490     197.111 140.005 188.352  1.00  8.94           N
ATOM   3213  C4    G a2490     197.285 138.696 188.570  1.00  8.94           C
ATOM   3214  P     U a2491     190.603 138.597 189.905  1.00 14.36           P
ATOM   3215  OP1   U a2491     190.152 137.485 190.762  1.00 14.36           O
ATOM   3216  OP2   U a2491     189.670 139.028 188.846  1.00 14.36           O1-
ATOM   3217  O5'   U a2491     190.999 139.879 190.762  1.00 14.36           O
ATOM   3218  C5'   U a2491     190.026 140.763 191.294  1.00 14.36           C
ATOM   3219  C4'   U a2491     190.310 142.200 190.941  1.00 14.36           C
ATOM   3220  O4'   U a2491     190.411 142.986 192.168  1.00 14.36           O
ATOM   3221  C3'   U a2491     191.616 142.432 190.187  1.00 14.36           C
ATOM   3222  O3'   U a2491     191.499 143.612 189.382  1.00 14.36           O
ATOM   3223  C2'   U a2491     192.577 142.725 191.336  1.00 14.36           C
ATOM   3224  O2'   U a2491     193.781 143.364 190.967  1.00 14.36           O
ATOM   3225  C1'   U a2491     191.686 143.595 192.225  1.00 14.36           C
ATOM   3226  N1    U a2491     192.100 143.661 193.631  1.00 14.36           N
ATOM   3227  C2    U a2491     191.421 144.523 194.480  1.00 14.36           C
ATOM   3228  O2    U a2491     190.480 145.207 194.134  1.00 14.36           O
ATOM   3229  N3    U a2491     191.877 144.527 195.780  1.00 14.36           N
ATOM   3230  C4    U a2491     192.926 143.786 196.293  1.00 14.36           C
ATOM   3231  O4    U a2491     193.243 143.888 197.486  1.00 14.36           O
ATOM   3232  C5    U a2491     193.575 142.943 195.338  1.00 14.36           C
ATOM   3233  C6    U a2491     193.153 142.908 194.074  1.00 14.36           C
ATOM   3234  P     U a2492     190.412 143.765 188.190  1.00 16.30           P
ATOM   3235  OP1   U a2492     189.038 143.552 188.682  1.00 16.30           O
ATOM   3236  OP2   U a2492     190.857 143.024 186.999  1.00 16.30           O1-
ATOM   3237  O5'   U a2492     190.501 145.305 187.821  1.00 16.30           O
ATOM   3238  C5'   U a2492     189.836 146.283 188.604  1.00 16.30           C
ATOM   3239  C4'   U a2492     190.629 147.559 188.629  1.00 16.30           C
ATOM   3240  O4'   U a2492     191.878 147.331 189.337  1.00 16.30           O
ATOM   3241  C3'   U a2492     191.062 148.090 187.266  1.00 16.30           C
ATOM   3242  O3'   U a2492     190.051 148.853 186.624  1.00 16.30           O
ATOM   3243  C2'   U a2492     192.308 148.898 187.607  1.00 16.30           C
ATOM   3244  O2'   U a2492     191.957 150.152 188.170  1.00 16.30           O
ATOM   3245  C1'   U a2492     192.924 148.052 188.718  1.00 16.30           C
ATOM   3246  N1    U a2492     193.948 147.095 188.225  1.00 16.30           N
ATOM   3247  C2    U a2492     195.154 147.584 187.756  1.00 16.30           C
ATOM   3248  O2    U a2492     195.421 148.766 187.676  1.00 16.30           O
ATOM   3249  N3    U a2492     196.056 146.632 187.342  1.00 16.30           N
ATOM   3250  C4    U a2492     195.889 145.273 187.360  1.00 16.30           C
ATOM   3251  O4    U a2492     196.804 144.553 186.964  1.00 16.30           O
ATOM   3252  C5    U a2492     194.627 144.841 187.877  1.00 16.30           C
ATOM   3253  C6    U a2492     193.725 145.741 188.278  1.00 16.30           C
ATOM   3254  P     U a2493     189.794 148.766 185.036  1.00 14.20           P
ATOM   3255  OP1   U a2493     188.525 149.471 184.784  1.00 14.20           O
ATOM   3256  OP2   U a2493     189.950 147.381 184.533  1.00 14.20           O1-
ATOM   3257  O5'   U a2493     190.964 149.650 184.413  1.00 14.20           O
ATOM   3258  C5'   U a2493     191.261 150.940 184.931  1.00 14.20           C
ATOM   3259  C4'   U a2493     192.541 151.487 184.353  1.00 14.20           C
ATOM   3260  O4'   U a2493     193.681 150.936 185.060  1.00 14.20           O
ATOM   3261  C3'   U a2493     192.806 151.131 182.896  1.00 14.20           C
ATOM   3262  O3'   U a2493     192.099 151.958 181.989  1.00 14.20           O
ATOM   3263  C2'   U a2493     194.319 151.259 182.797  1.00 14.20           C
ATOM   3264  O2'   U a2493     194.705 152.622 182.716  1.00 14.20           O
ATOM   3265  C1'   U a2493     194.748 150.719 184.161  1.00 14.20           C
ATOM   3266  N1    U a2493     195.022 149.263 184.118  1.00 14.20           N
ATOM   3267  C2    U a2493     196.263 148.858 183.679  1.00 14.20           C
ATOM   3268  O2    U a2493     197.118 149.649 183.339  1.00 14.20           O
ATOM   3269  N3    U a2493     196.452 147.502 183.669  1.00 14.20           N
ATOM   3270  C4    U a2493     195.539 146.533 184.039  1.00 14.20           C
ATOM   3271  O4    U a2493     195.855 145.343 183.986  1.00 14.20           O
ATOM   3272  C5    U a2493     194.271 147.032 184.472  1.00 14.20           C
ATOM   3273  C6    U a2493     194.069 148.350 184.493  1.00 14.20           C
ATOM   3274  P     G a2494     191.658 151.391 180.554  1.00 10.03           P
ATOM   3275  OP1   G a2494     190.849 152.440 179.885  1.00 10.03           O
ATOM   3276  OP2   G a2494     191.062 150.047 180.744  1.00 10.03           O1-
ATOM   3277  O5'   G a2494     193.049 151.255 179.781  1.00 10.03           O
ATOM   3278  C5'   G a2494     193.383 150.101 179.021  1.00 10.03           C
ATOM   3279  C4'   G a2494     194.875 149.861 179.023  1.00 10.03           C
ATOM   3280  O4'   G a2494     195.278 149.236 180.271  1.00 10.03           O
ATOM   3281  C3'   G a2494     195.396 148.912 177.952  1.00 10.03           C
ATOM   3282  O3'   G a2494     195.523 149.534 176.683  1.00 10.03           O
ATOM   3283  C2'   G a2494     196.709 148.422 178.559  1.00 10.03           C
ATOM   3284  O2'   G a2494     197.735 149.398 178.435  1.00 10.03           O
ATOM   3285  C1'   G a2494     196.327 148.318 180.036  1.00 10.03           C
ATOM   3286  N9    G a2494     195.853 146.963 180.384  1.00 10.03           N
ATOM   3287  C8    G a2494     194.627 146.612 180.884  1.00 10.03           C
ATOM   3288  N7    G a2494     194.507 145.336 181.095  1.00 10.03           N
ATOM   3289  C5    G a2494     195.737 144.809 180.716  1.00 10.03           C
ATOM   3290  C6    G a2494     196.222 143.476 180.703  1.00 10.03           C
ATOM   3291  O6    G a2494     195.660 142.444 181.044  1.00 10.03           O
ATOM   3292  N1    G a2494     197.526 143.397 180.222  1.00 10.03           N
ATOM   3293  C2    G a2494     198.277 144.457 179.813  1.00 10.03           C
ATOM   3294  N2    G a2494     199.512 144.181 179.375  1.00 10.03           N
ATOM   3295  N3    G a2494     197.840 145.697 179.816  1.00 10.03           N
ATOM   3296  C4    G a2494     196.577 145.804 180.266  1.00 10.03           C
ATOM   3297  P     G a2495     195.035 148.776 175.350  1.00  6.43           P
ATOM   3298  OP1   G a2495     195.048 149.758 174.240  1.00  6.43           O
ATOM   3299  OP2   G a2495     193.810 148.002 175.616  1.00  6.43           O1-
ATOM   3300  O5'   G a2495     196.180 147.705 175.103  1.00  6.43           O
ATOM   3301  C5'   G a2495     197.549 148.070 175.098  1.00  6.43           C
ATOM   3302  C4'   G a2495     198.414 146.861 174.874  1.00  6.43           C
ATOM   3303  O4'   G a2495     198.517 146.098 176.102  1.00  6.43           O
ATOM   3304  C3'   G a2495     197.880 145.867 173.848  1.00  6.43           C
ATOM   3305  O3'   G a2495     198.253 146.242 172.539  1.00  6.43           O
ATOM   3306  C2'   G a2495     198.503 144.550 174.309  1.00  6.43           C
ATOM   3307  O2'   G a2495     199.867 144.495 173.928  1.00  6.43           O
ATOM   3308  C1'   G a2495     198.460 144.719 175.825  1.00  6.43           C
ATOM   3309  N9    G a2495     197.229 144.184 176.441  1.00  6.43           N
ATOM   3310  C8    G a2495     196.171 144.899 176.941  1.00  6.43           C
ATOM   3311  N7    G a2495     195.240 144.147 177.445  1.00  6.43           N
ATOM   3312  C5    G a2495     195.731 142.860 177.294  1.00  6.43           C
ATOM   3313  C6    G a2495     195.167 141.612 177.647  1.00  6.43           C
ATOM   3314  O6    G a2495     194.099 141.388 178.196  1.00  6.43           O
ATOM   3315  N1    G a2495     195.988 140.550 177.280  1.00  6.43           N
ATOM   3316  C2    G a2495     197.206 140.672 176.658  1.00  6.43           C
ATOM   3317  N2    G a2495     197.879 139.553 176.386  1.00  6.43           N
ATOM   3318  N3    G a2495     197.735 141.830 176.344  1.00  6.43           N
ATOM   3319  C4    G a2495     196.950 142.867 176.664  1.00  6.43           C
ATOM   3320  P     C a2496     197.319 145.919 171.285  1.00  4.79           P
ATOM   3321  OP1   C a2496     198.153 146.270 170.120  1.00  4.79           O
ATOM   3322  OP2   C a2496     195.984 146.496 171.489  1.00  4.79           O1-
ATOM   3323  O5'   C a2496     197.173 144.342 171.313  1.00  4.79           O
ATOM   3324  C5'   C a2496     198.258 143.509 170.951  1.00  4.79           C
ATOM   3325  C4'   C a2496     197.906 142.063 171.149  1.00  4.79           C
ATOM   3326  O4'   C a2496     197.466 141.848 172.508  1.00  4.79           O
ATOM   3327  C3'   C a2496     196.756 141.550 170.304  1.00  4.79           C
ATOM   3328  O3'   C a2496     197.201 141.183 169.018  1.00  4.79           O
ATOM   3329  C2'   C a2496     196.236 140.360 171.114  1.00  4.79           C
ATOM   3330  O2'   C a2496     196.995 139.202 170.832  1.00  4.79           O
ATOM   3331  C1'   C a2496     196.552 140.783 172.551  1.00  4.79           C
ATOM   3332  N1    C a2496     195.377 141.154 173.378  1.00  4.79           N
ATOM   3333  C2    C a2496     194.642 140.115 173.933  1.00  4.79           C
ATOM   3334  O2    C a2496     194.976 138.960 173.676  1.00  4.79           O
ATOM   3335  N3    C a2496     193.593 140.395 174.729  1.00  4.79           N
ATOM   3336  C4    C a2496     193.271 141.650 175.004  1.00  4.79           C
ATOM   3337  N4    C a2496     192.226 141.887 175.794  1.00  4.79           N
ATOM   3338  C5    C a2496     194.013 142.729 174.453  1.00  4.79           C
ATOM   3339  C6    C a2496     195.046 142.440 173.661  1.00  4.79           C
ATOM   3340  P     A a2497     196.274 141.391 167.734  1.00  4.27           P
ATOM   3341  OP1   A a2497     197.039 140.936 166.561  1.00  4.27           O
ATOM   3342  OP2   A a2497     195.732 142.754 167.748  1.00  4.27           O1-
ATOM   3343  O5'   A a2497     195.038 140.419 167.985  1.00  4.27           O
ATOM   3344  C5'   A a2497     195.172 139.005 168.062  1.00  4.27           C
ATOM   3345  C4'   A a2497     193.852 138.384 168.455  1.00  4.27           C
ATOM   3346  O4'   A a2497     193.343 139.095 169.617  1.00  4.27           O
ATOM   3347  C3'   A a2497     192.762 138.499 167.394  1.00  4.27           C
ATOM   3348  O3'   A a2497     191.830 137.436 167.589  1.00  4.27           O
ATOM   3349  C2'   A a2497     192.096 139.823 167.764  1.00  4.27           C
ATOM   3350  O2'   A a2497     190.783 140.005 167.273  1.00  4.27           O
ATOM   3351  C1'   A a2497     192.137 139.759 169.289  1.00  4.27           C
ATOM   3352  N9    A a2497     192.166 141.077 169.917  1.00  4.27           N
ATOM   3353  C8    A a2497     192.938 142.141 169.542  1.00  4.27           C
ATOM   3354  N7    A a2497     192.769 143.184 170.291  1.00  4.27           N
ATOM   3355  C5    A a2497     191.802 142.797 171.198  1.00  4.27           C
ATOM   3356  C6    A a2497     191.173 143.464 172.256  1.00  4.27           C
ATOM   3357  N6    A a2497     191.449 144.719 172.576  1.00  4.27           N
ATOM   3358  N1    A a2497     190.249 142.796 172.971  1.00  4.27           N
ATOM   3359  C2    A a2497     189.964 141.543 172.657  1.00  4.27           C
ATOM   3360  N3    A a2497     190.498 140.811 171.679  1.00  4.27           N
ATOM   3361  C4    A a2497     191.417 141.500 170.980  1.00  4.27           C
ATOM   3362  P     C a2498     191.964 136.058 166.782  1.00  4.54           P
ATOM   3363  OP1   C a2498     192.898 136.260 165.636  1.00  4.54           O1-
ATOM   3364  OP2   C a2498     190.587 135.582 166.487  1.00  4.54           O
ATOM   3365  O5'   C a2498     192.600 135.069 167.852  1.00  4.54           O
ATOM   3366  C5'   C a2498     192.650 133.675 167.618  1.00  4.54           C
ATOM   3367  C4'   C a2498     191.939 132.907 168.703  1.00  4.54           C
ATOM   3368  O4'   C a2498     192.497 133.249 170.003  1.00  4.54           O
ATOM   3369  C3'   C a2498     190.452 133.189 168.864  1.00  4.54           C
ATOM   3370  O3'   C a2498     189.651 132.512 167.921  1.00  4.54           O
ATOM   3371  C2'   C a2498     190.194 132.743 170.294  1.00  4.54           C
ATOM   3372  O2'   C a2498     190.142 131.322 170.369  1.00  4.54           O
ATOM   3373  C1'   C a2498     191.482 133.215 170.984  1.00  4.54           C
ATOM   3374  N1    C a2498     191.286 134.556 171.553  1.00  0.00           N
ATOM   3375  C2    C a2498     190.430 134.730 172.575  1.00  0.00           C
ATOM   3376  O2    C a2498     189.824 133.771 173.020  1.00  0.00           O
ATOM   3377  N3    C a2498     190.234 135.935 173.111  1.00  0.00           N
ATOM   3378  C4    C a2498     190.881 136.996 172.645  1.00  0.00           C
ATOM   3379  N4    C a2498     190.669 138.235 173.205  1.00  0.00           N
ATOM   3380  C5    C a2498     191.781 136.849 171.571  1.00  0.00           C
ATOM   3381  C6    C a2498     191.973 135.616 171.042  1.00  0.00           C
ATOM   3382  H5    C a2498     192.314 137.702 171.182  1.00  0.00           H
ATOM   3383  H6    C a2498     192.661 135.477 170.221  1.00  0.00           H
ATOM   3384 HN41   C a2498     190.047 138.334 173.942  1.00  0.00           H
ATOM   3385 HN42   C a2498     191.146 139.008 172.866  1.00  0.00           H
ATOM   3386  P     C a2499     188.209 133.096 167.531  1.00  4.93           P
ATOM   3387  OP1   C a2499     187.748 132.312 166.389  1.00  4.93           O
ATOM   3388  OP2   C a2499     188.268 134.548 167.418  1.00  4.93           O1-
ATOM   3389  O5'   C a2499     187.295 132.749 168.785  1.00  4.93           O
ATOM   3390  C5'   C a2499     187.090 131.405 169.195  1.00  4.93           C
ATOM   3391  C4'   C a2499     185.991 131.323 170.223  1.00  4.93           C
ATOM   3392  O4'   C a2499     186.428 131.942 171.459  1.00  4.93           O
ATOM   3393  C3'   C a2499     184.715 132.065 169.867  1.00  4.93           C
ATOM   3394  O3'   C a2499     183.892 131.291 169.023  1.00  4.93           O
ATOM   3395  C2'   C a2499     184.095 132.355 171.230  1.00  4.93           C
ATOM   3396  O2'   C a2499     183.439 131.200 171.721  1.00  4.93           O
ATOM   3397  C1'   C a2499     185.341 132.581 172.088  1.00  4.93           C
ATOM   3398  N1    C a2499     185.681 134.002 172.291  1.00  4.93           N
ATOM   3399  C2    C a2499     185.032 134.660 173.340  1.00  4.93           C
ATOM   3400  O2    C a2499     184.198 134.020 173.981  1.00  4.93           O
ATOM   3401  N3    C a2499     185.322 135.945 173.605  1.00  4.93           N
ATOM   3402  C4    C a2499     186.233 136.573 172.867  1.00  4.93           C
ATOM   3403  N4    C a2499     186.492 137.839 173.172  1.00  4.93           N
ATOM   3404  C5    C a2499     186.928 135.927 171.794  1.00  4.93           C
ATOM   3405  C6    C a2499     186.622 134.647 171.544  1.00  4.93           C
ATOM   3406  P     U a2500     183.362 131.893 167.640  1.00  5.84           P
ATOM   3407  OP1   U a2500     182.898 130.743 166.860  1.00  5.84           O
ATOM   3408  OP2   U a2500     184.359 132.803 167.061  1.00  5.84           O1-
ATOM   3409  O5'   U a2500     182.099 132.751 168.072  1.00  5.84           O
ATOM   3410  C5'   U a2500     180.999 132.112 168.694  1.00  5.84           C
ATOM   3411  C4'   U a2500     180.178 133.066 169.515  1.00  5.84           C
ATOM   3412  O4'   U a2500     180.970 133.585 170.607  1.00  5.84           O
ATOM   3413  C3'   U a2500     179.669 134.315 168.814  1.00  5.84           C
ATOM   3414  O3'   U a2500     178.527 134.054 168.018  1.00  5.84           O
ATOM   3415  C2'   U a2500     179.375 135.244 169.989  1.00  5.84           C
ATOM   3416  O2'   U a2500     178.110 134.938 170.562  1.00  5.84           O
ATOM   3417  C1'   U a2500     180.472 134.842 170.991  1.00  5.84           C
ATOM   3418  N1    U a2500     181.572 135.829 171.054  1.00  5.84           N
ATOM   3419  C2    U a2500     181.509 136.645 172.154  1.00  5.84           C
ATOM   3420  O2    U a2500     180.646 136.517 172.986  1.00  5.84           O
ATOM   3421  N3    U a2500     182.488 137.580 172.275  1.00  5.84           N
ATOM   3422  C4    U a2500     183.510 137.788 171.371  1.00  5.84           C
ATOM   3423  O4    U a2500     184.305 138.679 171.600  1.00  5.84           O
ATOM   3424  C5    U a2500     183.514 136.903 170.232  1.00  5.84           C
ATOM   3425  C6    U a2500     182.564 135.968 170.120  1.00  5.84           C
ATOM   3426  P     C a2501     178.528 134.356 166.439  1.00  7.74           P
ATOM   3427  OP1   C a2501     177.331 133.683 165.903  1.00  7.74           O
ATOM   3428  OP2   C a2501     179.825 133.986 165.849  1.00  7.74           O1-
ATOM   3429  O5'   C a2501     178.357 135.941 166.302  1.00  7.74           O
ATOM   3430  C5'   C a2501     177.125 136.595 166.580  1.00  7.74           C
ATOM   3431  C4'   C a2501     177.048 137.988 165.973  1.00  7.74           C
ATOM   3432  O4'   C a2501     178.181 138.797 166.334  1.00  7.74           O
ATOM   3433  C3'   C a2501     176.972 138.092 164.451  1.00  7.74           C
ATOM   3434  O3'   C a2501     175.624 138.024 164.039  1.00  7.74           O
ATOM   3435  C2'   C a2501     177.561 139.479 164.133  1.00  7.74           C
ATOM   3436  O2'   C a2501     176.526 140.421 163.893  1.00  7.74           O
ATOM   3437  C1'   C a2501     178.287 139.864 165.427  1.00  7.74           C
ATOM   3438  N1    C a2501     179.691 140.284 165.244  1.00  7.74           N
ATOM   3439  C2    C a2501     179.949 141.468 165.917  1.00  7.74           C
ATOM   3440  O2    C a2501     179.034 141.974 166.564  1.00  7.74           O
ATOM   3441  N3    C a2501     181.170 142.016 165.876  1.00  7.74           N
ATOM   3442  C4    C a2501     182.125 141.440 165.169  1.00  7.74           C
ATOM   3443  N4    C a2501     183.300 142.062 165.194  1.00  7.74           N
ATOM   3444  C5    C a2501     181.897 140.225 164.450  1.00  7.74           C
ATOM   3445  C6    C a2501     180.661 139.676 164.496  1.00  7.74           C
ATOM   3446  P     G a2502     175.125 136.958 162.960  1.00  8.76           P
ATOM   3447  OP1   G a2502     176.200 135.984 162.680  1.00  8.76           O
ATOM   3448  OP2   G a2502     174.509 137.717 161.846  1.00  8.76           O1-
ATOM   3449  O5'   G a2502     173.971 136.199 163.735  1.00  8.76           O
ATOM   3450  C5'   G a2502     172.615 136.578 163.587  1.00  8.76           C
ATOM   3451  C4'   G a2502     171.796 135.344 163.333  1.00  8.76           C
ATOM   3452  O4'   G a2502     172.061 134.862 162.009  1.00  8.76           O
ATOM   3453  C3'   G a2502     172.137 134.171 164.244  1.00  8.76           C
ATOM   3454  O3'   G a2502     171.355 134.223 165.417  1.00  8.76           O
ATOM   3455  C2'   G a2502     171.854 132.923 163.391  1.00  8.76           C
ATOM   3456  O2'   G a2502     170.566 132.395 163.681  1.00  8.76           O
ATOM   3457  C1'   G a2502     171.856 133.476 161.956  1.00  8.76           C
ATOM   3458  N9    G a2502     172.844 132.879 161.038  1.00  8.76           N
ATOM   3459  C8    G a2502     174.204 133.043 160.994  1.00  8.76           C
ATOM   3460  N7    G a2502     174.738 132.395 159.999  1.00  8.76           N
ATOM   3461  C5    G a2502     173.679 131.788 159.347  1.00  8.76           C
ATOM   3462  C6    G a2502     173.641 130.964 158.191  1.00  8.76           C
ATOM   3463  O6    G a2502     174.586 130.577 157.502  1.00  8.76           O
ATOM   3464  N1    G a2502     172.337 130.582 157.872  1.00  8.76           N
ATOM   3465  C2    G a2502     171.215 130.959 158.568  1.00  8.76           C
ATOM   3466  N2    G a2502     170.042 130.494 158.116  1.00  8.76           N
ATOM   3467  N3    G a2502     171.251 131.723 159.640  1.00  8.76           N
ATOM   3468  C4    G a2502     172.500 132.098 159.970  1.00  8.76           C
ATOM   3469  P     A a2503     171.971 133.864 166.850  1.00 13.74           P
ATOM   3470  OP1   A a2503     172.583 132.492 166.790  1.00 13.74           O1-
ATOM   3471  OP2   A a2503     170.860 134.169 167.816  1.00 13.74           O
ATOM   3472  O5'   A a2503     173.152 134.918 167.048  1.00 13.74           O
ATOM   3473  C5'   A a2503     172.896 136.307 167.211  1.00 13.74           C
ATOM   3474  C4'   A a2503     173.316 136.773 168.583  1.00 13.74           C
ATOM   3475  O4'   A a2503     173.220 138.219 168.656  1.00 13.74           O
ATOM   3476  C3'   A a2503     172.473 136.229 169.737  1.00 13.74           C
ATOM   3477  O3'   A a2503     173.308 136.073 170.881  1.00 13.74           O
ATOM   3478  C2'   A a2503     171.492 137.365 169.996  1.00 13.74           C
ATOM   3479  O2'   A a2503     170.950 137.377 171.303  1.00 13.74           O
ATOM   3480  C1'   A a2503     172.368 138.590 169.719  1.00 13.74           C
ATOM   3481  N9    A a2503     171.536 139.739 169.333  1.00  0.00           N
ATOM   3482  C8    A a2503     171.560 140.979 169.900  1.00  0.00           C
ATOM   3483  N7    A a2503     170.692 141.752 169.314  1.00  0.00           N
ATOM   3484  C5    A a2503     170.063 141.062 168.333  1.00  0.00           C
ATOM   3485  C6    A a2503     169.055 141.364 167.402  1.00  0.00           C
ATOM   3486  N6    A a2503     168.491 142.627 167.355  1.00  0.00           N
ATOM   3487  N1    A a2503     168.660 140.412 166.564  1.00  0.00           N
ATOM   3488  C2    A a2503     169.192 139.204 166.602  1.00  0.00           C
ATOM   3489  N3    A a2503     170.134 138.874 167.460  1.00  0.00           N
ATOM   3490  C4    A a2503     170.594 139.761 168.337  1.00  0.00           C
ATOM   3491  H8    A a2503     172.204 141.275 170.715  1.00  0.00           H
ATOM   3492  H2    A a2503     168.842 138.460 165.902  1.00  0.00           H
ATOM   3493 HN61   A a2503     167.799 142.826 166.706  1.00  0.00           H
ATOM   3494 HN62   A a2503     168.785 143.313 167.974  1.00  0.00           H
ATOM   3495  P     U a2504     174.257 134.785 171.013  1.00 12.25           P
ATOM   3496  OP1   U a2504     175.409 134.948 170.050  1.00 12.25           O1-
ATOM   3497  OP2   U a2504     173.340 133.588 170.889  1.00 12.25           O
ATOM   3498  O5'   U a2504     174.790 134.861 172.513  1.00 12.25           O
ATOM   3499  C5'   U a2504     173.929 134.578 173.610  1.00 12.25           C
ATOM   3500  C4'   U a2504     174.461 135.156 174.899  1.00 12.25           C
ATOM   3501  O4'   U a2504     175.912 135.067 174.917  1.00 12.25           O
ATOM   3502  C3'   U a2504     174.173 136.629 175.146  1.00 12.25           C
ATOM   3503  O3'   U a2504     172.872 136.818 175.682  1.00 12.25           O
ATOM   3504  C2'   U a2504     175.288 137.023 176.115  1.00 12.25           C
ATOM   3505  O2'   U a2504     174.967 136.613 177.440  1.00 12.25           O
ATOM   3506  C1'   U a2504     176.457 136.168 175.608  1.00 12.25           C
ATOM   3507  N1    U a2504     177.303 136.960 174.703  1.00  0.00           N
ATOM   3508  C2    U a2504     178.184 137.840 175.214  1.00  0.00           C
ATOM   3509  O2    U a2504     178.270 137.970 176.420  1.00  0.00           O
ATOM   3510  N3    U a2504     178.977 138.572 174.409  1.00  0.00           N
ATOM   3511  C4    U a2504     178.893 138.439 173.070  1.00  0.00           C
ATOM   3512  O4    U a2504     179.606 139.104 172.340  1.00  0.00           O
ATOM   3513  C5    U a2504     177.968 137.520 172.519  1.00  0.00           C
ATOM   3514  C6    U a2504     177.188 136.796 173.350  1.00  0.00           C
ATOM   3515  H5    U a2504     177.886 137.400 171.449  1.00  0.00           H
ATOM   3516  H3    U a2504     179.608 139.199 174.793  1.00  0.00           H
ATOM   3517  H6    U a2504     176.476 136.089 172.948  1.00  0.00           H
ATOM   3518  P     G a2505     171.965 138.080 175.266  1.00 16.76           P
ATOM   3519  OP1   G a2505     170.582 137.589 175.069  1.00 16.76           O
ATOM   3520  OP2   G a2505     172.618 138.801 174.158  1.00 16.76           O1-
ATOM   3521  O5'   G a2505     171.908 138.970 176.595  1.00 16.76           O
ATOM   3522  C5'   G a2505     173.058 139.625 177.116  1.00 16.76           C
ATOM   3523  C4'   G a2505     172.879 141.126 177.113  1.00 16.76           C
ATOM   3524  O4'   G a2505     171.520 141.459 176.719  1.00 16.76           O
ATOM   3525  C3'   G a2505     173.076 141.841 178.446  1.00 16.76           C
ATOM   3526  O3'   G a2505     174.445 142.115 178.704  1.00 16.76           O
ATOM   3527  C2'   G a2505     172.256 143.113 178.268  1.00 16.76           C
ATOM   3528  O2'   G a2505     172.999 144.075 177.532  1.00 16.76           O
ATOM   3529  C1'   G a2505     171.091 142.624 177.394  1.00 16.76           C
ATOM   3530  N9    G a2505     169.885 142.306 178.198  1.00 16.76           N
ATOM   3531  C8    G a2505     169.508 141.083 178.711  1.00 16.76           C
ATOM   3532  N7    G a2505     168.392 141.121 179.384  1.00 16.76           N
ATOM   3533  C5    G a2505     167.983 142.440 179.313  1.00 16.76           C
ATOM   3534  C6    G a2505     166.844 143.102 179.858  1.00 16.76           C
ATOM   3535  O6    G a2505     165.926 142.641 180.532  1.00 16.76           O
ATOM   3536  N1    G a2505     166.840 144.454 179.541  1.00 16.76           N
ATOM   3537  C2    G a2505     167.792 145.100 178.798  1.00 16.76           C
ATOM   3538  N2    G a2505     167.618 146.417 178.598  1.00 16.76           N
ATOM   3539  N3    G a2505     168.857 144.498 178.299  1.00 16.76           N
ATOM   3540  C4    G a2505     168.898 143.183 178.594  1.00 16.76           C
ATOM   3541  P     U a2506     175.045 142.161 180.200  1.00 25.01           P
ATOM   3542  OP1   U a2506     176.418 141.605 180.085  1.00 25.01           O
ATOM   3543  OP2   U a2506     174.110 141.513 181.153  1.00 25.01           O1-
ATOM   3544  O5'   U a2506     175.194 143.724 180.519  1.00 25.01           O
ATOM   3545  C5'   U a2506     176.353 144.440 180.089  1.00 25.01           C
ATOM   3546  C4'   U a2506     176.281 145.937 180.342  1.00 25.01           C
ATOM   3547  O4'   U a2506     175.311 146.559 179.462  1.00 25.01           O
ATOM   3548  C3'   U a2506     175.870 146.408 181.733  1.00 25.01           C
ATOM   3549  O3'   U a2506     176.935 146.349 182.673  1.00 25.01           O
ATOM   3550  C2'   U a2506     175.382 147.841 181.478  1.00 25.01           C
ATOM   3551  O2'   U a2506     176.463 148.766 181.487  1.00 25.01           O
ATOM   3552  C1'   U a2506     174.834 147.753 180.044  1.00 25.01           C
ATOM   3553  N1    U a2506     173.353 147.759 179.975  1.00 25.01           N
ATOM   3554  C2    U a2506     172.599 148.778 180.563  1.00 25.01           C
ATOM   3555  O2    U a2506     173.047 149.729 181.181  1.00 25.01           O
ATOM   3556  N3    U a2506     171.242 148.642 180.389  1.00 25.01           N
ATOM   3557  C4    U a2506     170.581 147.627 179.709  1.00 25.01           C
ATOM   3558  O4    U a2506     169.351 147.640 179.648  1.00 25.01           O
ATOM   3559  C5    U a2506     171.438 146.631 179.134  1.00 25.01           C
ATOM   3560  C6    U a2506     172.760 146.731 179.279  1.00 25.01           C
ATOM   3561  P     C a2507     176.633 146.212 184.247  1.00 17.30           P
ATOM   3562  OP1   C a2507     177.745 145.459 184.866  1.00 17.30           O
ATOM   3563  OP2   C a2507     175.247 145.737 184.418  1.00 17.30           O1-
ATOM   3564  O5'   C a2507     176.672 147.716 184.787  1.00 17.30           O
ATOM   3565  C5'   C a2507     177.875 148.469 184.788  1.00 17.30           C
ATOM   3566  C4'   C a2507     177.680 149.828 185.422  1.00 17.30           C
ATOM   3567  O4'   C a2507     176.741 150.616 184.639  1.00 17.30           O
ATOM   3568  C3'   C a2507     177.089 149.835 186.821  1.00 17.30           C
ATOM   3569  O3'   C a2507     178.044 149.556 187.829  1.00 17.30           O
ATOM   3570  C2'   C a2507     176.480 151.227 186.919  1.00 17.30           C
ATOM   3571  O2'   C a2507     177.481 152.205 187.161  1.00 17.30           O
ATOM   3572  C1'   C a2507     175.949 151.414 185.497  1.00 17.30           C
ATOM   3573  N1    C a2507     174.546 150.965 185.366  1.00 17.30           N
ATOM   3574  C2    C a2507     173.530 151.810 185.805  1.00 17.30           C
ATOM   3575  O2    C a2507     173.844 152.893 186.284  1.00 17.30           O
ATOM   3576  N3    C a2507     172.246 151.428 185.686  1.00 17.30           N
ATOM   3577  C4    C a2507     171.951 150.248 185.153  1.00 17.30           C
ATOM   3578  N4    C a2507     170.669 149.914 185.068  1.00 17.30           N
ATOM   3579  C5    C a2507     172.967 149.360 184.704  1.00 17.30           C
ATOM   3580  C6    C a2507     174.238 149.751 184.828  1.00 17.30           C
ATOM   3581  P     G a2508     177.620 148.706 189.119  1.00 12.58           P
ATOM   3582  OP1   G a2508     178.766 148.737 190.051  1.00 12.58           O
ATOM   3583  OP2   G a2508     177.016 147.431 188.685  1.00 12.58           O1-
ATOM   3584  O5'   G a2508     176.486 149.588 189.797  1.00 12.58           O
ATOM   3585  C5'   G a2508     176.838 150.746 190.534  1.00 12.58           C
ATOM   3586  C4'   G a2508     175.630 151.551 190.921  1.00 12.58           C
ATOM   3587  O4'   G a2508     174.864 151.916 189.737  1.00 12.58           O
ATOM   3588  C3'   G a2508     174.606 150.851 191.794  1.00 12.58           C
ATOM   3589  O3'   G a2508     175.006 150.733 193.147  1.00 12.58           O
ATOM   3590  C2'   G a2508     173.378 151.721 191.570  1.00 12.58           C
ATOM   3591  O2'   G a2508     173.520 152.963 192.246  1.00 12.58           O
ATOM   3592  C1'   G a2508     173.488 151.970 190.065  1.00 12.58           C
ATOM   3593  N9    G a2508     172.775 150.904 189.337  1.00 12.58           N
ATOM   3594  C8    G a2508     173.289 149.824 188.657  1.00 12.58           C
ATOM   3595  N7    G a2508     172.367 149.047 188.165  1.00 12.58           N
ATOM   3596  C5    G a2508     171.179 149.638 188.551  1.00 12.58           C
ATOM   3597  C6    G a2508     169.831 149.250 188.318  1.00 12.58           C
ATOM   3598  O6    G a2508     169.408 148.291 187.691  1.00 12.58           O
ATOM   3599  N1    G a2508     168.928 150.125 188.878  1.00 12.58           N
ATOM   3600  C2    G a2508     169.269 151.242 189.582  1.00 12.58           C
ATOM   3601  N2    G a2508     168.245 151.964 190.051  1.00 12.58           N
ATOM   3602  N3    G a2508     170.511 151.613 189.817  1.00 12.58           N
ATOM   3603  C4    G a2508     171.416 150.777 189.282  1.00 12.58           C
ATOM   3604  P     G a2509     174.593 149.446 194.015  1.00 10.12           P
ATOM   3605  OP1   G a2509     175.397 149.478 195.258  1.00 10.12           O
ATOM   3606  OP2   G a2509     174.694 148.227 193.184  1.00 10.12           O1-
ATOM   3607  O5'   G a2509     173.056 149.691 194.353  1.00 10.12           O
ATOM   3608  C5'   G a2509     172.616 150.917 194.927  1.00 10.12           C
ATOM   3609  C4'   G a2509     171.110 151.072 194.851  1.00 10.12           C
ATOM   3610  O4'   G a2509     170.678 151.102 193.464  1.00 10.12           O
ATOM   3611  C3'   G a2509     170.288 149.953 195.474  1.00 10.12           C
ATOM   3612  O3'   G a2509     170.154 150.100 196.876  1.00 10.12           O
ATOM   3613  C2'   G a2509     168.959 150.048 194.725  1.00 10.12           C
ATOM   3614  O2'   G a2509     168.140 151.075 195.261  1.00 10.12           O
ATOM   3615  C1'   G a2509     169.425 150.461 193.327  1.00 10.12           C
ATOM   3616  N9    G a2509     169.615 149.288 192.461  1.00 10.12           N
ATOM   3617  C8    G a2509     170.802 148.820 191.970  1.00 10.12           C
ATOM   3618  N7    G a2509     170.668 147.755 191.244  1.00 10.12           N
ATOM   3619  C5    G a2509     169.300 147.516 191.267  1.00 10.12           C
ATOM   3620  C6    G a2509     168.556 146.481 190.658  1.00 10.12           C
ATOM   3621  O6    G a2509     168.980 145.576 189.954  1.00 10.12           O
ATOM   3622  N1    G a2509     167.209 146.590 190.913  1.00 10.12           N
ATOM   3623  C2    G a2509     166.622 147.560 191.678  1.00 10.12           C
ATOM   3624  N2    G a2509     165.298 147.489 191.829  1.00 10.12           N
ATOM   3625  N3    G a2509     167.310 148.532 192.258  1.00 10.12           N
ATOM   3626  C4    G a2509     168.631 148.446 192.014  1.00 10.12           C
ATOM   3627  P     C a2510     170.124 148.806 197.826  1.00  7.82           P
ATOM   3628  OP1   C a2510     169.902 149.252 199.219  1.00  7.82           O
ATOM   3629  OP2   C a2510     171.249 147.919 197.502  1.00  7.82           O1-
ATOM   3630  O5'   C a2510     168.814 148.054 197.355  1.00  7.82           O
ATOM   3631  C5'   C a2510     167.545 148.630 197.581  1.00  7.82           C
ATOM   3632  C4'   C a2510     166.469 147.743 197.026  1.00  7.82           C
ATOM   3633  O4'   C a2510     166.647 147.581 195.596  1.00  7.82           O
ATOM   3634  C3'   C a2510     166.452 146.315 197.545  1.00  7.82           C
ATOM   3635  O3'   C a2510     165.857 146.206 198.826  1.00  7.82           O
ATOM   3636  C2'   C a2510     165.671 145.592 196.457  1.00  7.82           C
ATOM   3637  O2'   C a2510     164.284 145.861 196.582  1.00  7.82           O
ATOM   3638  C1'   C a2510     166.159 146.318 195.198  1.00  7.82           C
ATOM   3639  N1    C a2510     167.207 145.567 194.462  1.00  7.82           N
ATOM   3640  C2    C a2510     166.760 144.457 193.750  1.00  7.82           C
ATOM   3641  O2    C a2510     165.558 144.194 193.820  1.00  7.82           O
ATOM   3642  N3    C a2510     167.638 143.726 193.044  1.00  7.82           N
ATOM   3643  C4    C a2510     168.927 144.066 193.016  1.00  7.82           C
ATOM   3644  N4    C a2510     169.754 143.311 192.302  1.00  7.82           N
ATOM   3645  C5    C a2510     169.408 145.206 193.722  1.00  7.82           C
ATOM   3646  C6    C a2510     168.520 145.920 194.424  1.00  7.82           C
ATOM   3647  P     U a2511     166.404 145.141 199.896  1.00  6.16           P
ATOM   3648  OP1   U a2511     165.574 145.245 201.107  1.00  6.16           O
ATOM   3649  OP2   U a2511     167.867 145.207 200.016  1.00  6.16           O1-
ATOM   3650  O5'   U a2511     166.061 143.731 199.245  1.00  6.16           O
ATOM   3651  C5'   U a2511     164.737 143.227 199.227  1.00  6.16           C
ATOM   3652  C4'   U a2511     164.656 141.939 198.442  1.00  6.16           C
ATOM   3653  O4'   U a2511     165.089 142.152 197.069  1.00  6.16           O
ATOM   3654  C3'   U a2511     165.554 140.818 198.929  1.00  6.16           C
ATOM   3655  O3'   U a2511     165.015 140.155 200.053  1.00  6.16           O
ATOM   3656  C2'   U a2511     165.689 139.938 197.688  1.00  6.16           C
ATOM   3657  O2'   U a2511     164.520 139.157 197.490  1.00  6.16           O
ATOM   3658  C1'   U a2511     165.737 140.992 196.580  1.00  6.16           C
ATOM   3659  N1    U a2511     167.128 141.345 196.208  1.00  6.16           N
ATOM   3660  C2    U a2511     167.761 140.535 195.289  1.00  6.16           C
ATOM   3661  O2    U a2511     167.229 139.566 194.814  1.00  6.16           O
ATOM   3662  N3    U a2511     169.045 140.892 194.983  1.00  6.16           N
ATOM   3663  C4    U a2511     169.732 141.968 195.483  1.00  6.16           C
ATOM   3664  O4    U a2511     170.867 142.170 195.094  1.00  6.16           O
ATOM   3665  C5    U a2511     169.007 142.767 196.429  1.00  6.16           C
ATOM   3666  C6    U a2511     167.760 142.431 196.754  1.00  6.16           C
ATOM   3667  P     C a2512     165.981 139.641 201.224  1.00  5.70           P
ATOM   3668  OP1   C a2512     165.138 139.131 202.317  1.00  5.70           O
ATOM   3669  OP2   C a2512     166.992 140.679 201.486  1.00  5.70           O1-
ATOM   3670  O5'   C a2512     166.751 138.419 200.568  1.00  5.70           O
ATOM   3671  C5'   C a2512     166.042 137.314 200.040  1.00  5.70           C
ATOM   3672  C4'   C a2512     166.911 136.489 199.124  1.00  5.70           C
ATOM   3673  O4'   C a2512     167.249 137.243 197.926  1.00  5.70           O
ATOM   3674  C3'   C a2512     168.268 136.080 199.670  1.00  5.70           C
ATOM   3675  O3'   C a2512     168.211 135.039 200.619  1.00  5.70           O
ATOM   3676  C2'   C a2512     169.023 135.744 198.394  1.00  5.70           C
ATOM   3677  O2'   C a2512     168.576 134.509 197.864  1.00  5.70           O
ATOM   3678  C1'   C a2512     168.535 136.872 197.477  1.00  5.70           C
ATOM   3679  N1    C a2512     169.444 138.034 197.585  1.00  5.70           N
ATOM   3680  C2    C a2512     170.590 137.963 196.788  1.00  5.70           C
ATOM   3681  O2    C a2512     170.698 136.983 196.043  1.00  5.70           O
ATOM   3682  N3    C a2512     171.502 138.948 196.857  1.00  5.70           N
ATOM   3683  C4    C a2512     171.303 139.972 197.688  1.00  5.70           C
ATOM   3684  N4    C a2512     172.233 140.919 197.716  1.00  5.70           N
ATOM   3685  C5    C a2512     170.149 140.067 198.529  1.00  5.70           C
ATOM   3686  C6    C a2512     169.255 139.074 198.457  1.00  5.70           C
ATOM   3687  P     A a2513     169.030 135.211 201.989  1.00  6.06           P
ATOM   3688  OP1   A a2513     169.249 133.864 202.535  1.00  6.06           O
ATOM   3689  OP2   A a2513     168.383 136.263 202.799  1.00  6.06           O1-
ATOM   3690  O5'   A a2513     170.423 135.824 201.519  1.00  6.06           O
ATOM   3691  C5'   A a2513     171.613 135.052 201.551  1.00  6.06           C
ATOM   3692  C4'   A a2513     171.969 134.530 200.182  1.00  6.06           C
ATOM   3693  O4'   A a2513     172.098 135.633 199.255  1.00  6.06           O
ATOM   3694  C3'   A a2513     173.299 133.801 200.072  1.00  6.06           C
ATOM   3695  O3'   A a2513     173.218 132.458 200.514  1.00  6.06           O
ATOM   3696  C2'   A a2513     173.637 133.941 198.592  1.00  6.06           C
ATOM   3697  O2'   A a2513     172.907 132.989 197.833  1.00  6.06           O
ATOM   3698  C1'   A a2513     173.063 135.321 198.275  1.00  6.06           C
ATOM   3699  N9    A a2513     174.061 136.411 198.207  1.00  6.06           N
ATOM   3700  C8    A a2513     174.001 137.613 198.859  1.00  6.06           C
ATOM   3701  N7    A a2513     174.978 138.426 198.577  1.00  6.06           N
ATOM   3702  C5    A a2513     175.727 137.720 197.652  1.00  6.06           C
ATOM   3703  C6    A a2513     176.905 138.041 196.963  1.00  6.06           C
ATOM   3704  N6    A a2513     177.560 139.190 197.097  1.00  6.06           N
ATOM   3705  N1    A a2513     177.387 137.110 196.112  1.00  6.06           N
ATOM   3706  C2    A a2513     176.738 135.954 195.962  1.00  6.06           C
ATOM   3707  N3    A a2513     175.632 135.542 196.558  1.00  6.06           N
ATOM   3708  C4    A a2513     175.169 136.479 197.402  1.00  6.06           C
ATOM   3709  P     U a2514     174.021 131.982 201.824  1.00  6.90           P
ATOM   3710  OP1   U a2514     173.346 130.782 202.357  1.00  6.90           O
ATOM   3711  OP2   U a2514     174.324 133.128 202.706  1.00  6.90           O1-
ATOM   3712  O5'   U a2514     175.416 131.478 201.253  1.00  6.90           O
ATOM   3713  C5'   U a2514     175.465 130.388 200.351  1.00  6.90           C
ATOM   3714  C4'   U a2514     176.653 130.495 199.434  1.00  6.90           C
ATOM   3715  O4'   U a2514     176.506 131.643 198.552  1.00  6.90           O
ATOM   3716  C3'   U a2514     177.995 130.741 200.105  1.00  6.90           C
ATOM   3717  O3'   U a2514     178.545 129.585 200.725  1.00  6.90           O
ATOM   3718  C2'   U a2514     178.818 131.290 198.947  1.00  6.90           C
ATOM   3719  O2'   U a2514     179.172 130.259 198.032  1.00  6.90           O
ATOM   3720  C1'   U a2514     177.783 132.181 198.262  1.00  6.90           C
ATOM   3721  N1    U a2514     177.849 133.577 198.757  1.00  6.90           N
ATOM   3722  C2    U a2514     178.822 134.364 198.187  1.00  6.90           C
ATOM   3723  O2    U a2514     179.558 133.915 197.341  1.00  6.90           O
ATOM   3724  N3    U a2514     178.889 135.649 198.658  1.00  6.90           N
ATOM   3725  C4    U a2514     178.077 136.203 199.621  1.00  6.90           C
ATOM   3726  O4    U a2514     178.234 137.370 199.949  1.00  6.90           O
ATOM   3727  C5    U a2514     177.098 135.315 200.170  1.00  6.90           C
ATOM   3728  C6    U a2514     177.019 134.062 199.735  1.00  6.90           C
ATOM   3729  P     C a2515     179.549 129.720 201.975  1.00  6.58           P
ATOM   3730  OP1   C a2515     179.537 128.428 202.689  1.00  6.58           O
ATOM   3731  OP2   C a2515     179.291 130.961 202.729  1.00  6.58           O1-
ATOM   3732  O5'   C a2515     180.981 129.922 201.301  1.00  6.58           O
ATOM   3733  C5'   C a2515     181.509 128.960 200.399  1.00  6.58           C
ATOM   3734  C4'   C a2515     182.615 129.548 199.553  1.00  6.58           C
ATOM   3735  O4'   C a2515     182.120 130.671 198.777  1.00  6.58           O
ATOM   3736  C3'   C a2515     183.806 130.125 200.310  1.00  6.58           C
ATOM   3737  O3'   C a2515     184.719 129.130 200.728  1.00  6.58           O
ATOM   3738  C2'   C a2515     184.395 131.086 199.292  1.00  6.58           C
ATOM   3739  O2'   C a2515     185.099 130.377 198.286  1.00  6.58           O
ATOM   3740  C1'   C a2515     183.129 131.651 198.652  1.00  6.58           C
ATOM   3741  N1    C a2515     182.680 132.901 199.304  1.00  6.58           N
ATOM   3742  C2    C a2515     183.339 134.087 198.981  1.00  6.58           C
ATOM   3743  O2    C a2515     184.282 134.040 198.192  1.00  6.58           O
ATOM   3744  N3    C a2515     182.923 135.240 199.536  1.00  6.58           N
ATOM   3745  C4    C a2515     181.902 135.249 200.384  1.00  6.58           C
ATOM   3746  N4    C a2515     181.531 136.421 200.899  1.00  6.58           N
ATOM   3747  C5    C a2515     181.204 134.056 200.728  1.00  6.58           C
ATOM   3748  C6    C a2515     181.621 132.918 200.168  1.00  6.58           C
ATOM   3749  P     A a2516     185.785 129.420 201.897  1.00  6.50           P
ATOM   3750  OP1   A a2516     186.492 128.158 202.151  1.00  6.50           O
ATOM   3751  OP2   A a2516     185.136 130.156 202.997  1.00  6.50           O1-
ATOM   3752  O5'   A a2516     186.828 130.430 201.251  1.00  6.50           O
ATOM   3753  C5'   A a2516     187.721 130.043 200.210  1.00  6.50           C
ATOM   3754  C4'   A a2516     188.647 131.184 199.875  1.00  6.50           C
ATOM   3755  O4'   A a2516     187.857 132.325 199.457  1.00  6.50           O
ATOM   3756  C3'   A a2516     189.471 131.697 201.048  1.00  6.50           C
ATOM   3757  O3'   A a2516     190.680 130.975 201.201  1.00  6.50           O
ATOM   3758  C2'   A a2516     189.667 133.184 200.746  1.00  6.50           C
ATOM   3759  O2'   A a2516     190.762 133.400 199.869  1.00  6.50           O
ATOM   3760  C1'   A a2516     188.397 133.520 199.975  1.00  6.50           C
ATOM   3761  N9    A a2516     187.351 134.243 200.728  1.00  6.50           N
ATOM   3762  C8    A a2516     186.176 133.754 201.223  1.00  6.50           C
ATOM   3763  N7    A a2516     185.410 134.660 201.750  1.00  6.50           N
ATOM   3764  C5    A a2516     186.116 135.833 201.586  1.00  6.50           C
ATOM   3765  C6    A a2516     185.844 137.164 201.943  1.00  6.50           C
ATOM   3766  N6    A a2516     184.737 137.555 202.564  1.00  6.50           N
ATOM   3767  N1    A a2516     186.775 138.089 201.627  1.00  6.50           N
ATOM   3768  C2    A a2516     187.888 137.707 201.002  1.00  6.50           C
ATOM   3769  N3    A a2516     188.242 136.492 200.622  1.00  6.50           N
ATOM   3770  C4    A a2516     187.308 135.592 200.934  1.00  6.50           C
ATOM   3771  P     C a2517     191.260 130.691 202.663  1.00  6.77           P
ATOM   3772  OP1   C a2517     192.402 129.766 202.519  1.00  6.77           O
ATOM   3773  OP2   C a2517     190.140 130.343 203.563  1.00  6.77           O1-
ATOM   3774  O5'   C a2517     191.819 132.103 203.108  1.00  6.77           O
ATOM   3775  C5'   C a2517     192.697 132.847 202.273  1.00  6.77           C
ATOM   3776  C4'   C a2517     192.898 134.226 202.834  1.00  6.77           C
ATOM   3777  O4'   C a2517     191.652 134.976 202.703  1.00  6.77           O
ATOM   3778  C3'   C a2517     193.253 134.226 204.327  1.00  6.77           C
ATOM   3779  O3'   C a2517     194.264 135.179 204.612  1.00  6.77           O
ATOM   3780  C2'   C a2517     191.948 134.641 204.998  1.00  6.77           C
ATOM   3781  O2'   C a2517     192.096 135.303 206.237  1.00  6.77           O
ATOM   3782  C1'   C a2517     191.324 135.556 203.944  1.00  6.77           C
ATOM   3783  N1    C a2517     189.867 135.658 204.134  1.00  6.77           N
ATOM   3784  C2    C a2517     189.270 136.910 204.288  1.00  6.77           C
ATOM   3785  O2    C a2517     189.980 137.905 204.166  1.00  6.77           O
ATOM   3786  N3    C a2517     187.946 136.991 204.553  1.00  6.77           N
ATOM   3787  C4    C a2517     187.222 135.884 204.695  1.00  6.77           C
ATOM   3788  N4    C a2517     185.926 136.016 204.969  1.00  6.77           N
ATOM   3789  C5    C a2517     187.810 134.587 204.549  1.00  6.77           C
ATOM   3790  C6    C a2517     189.118 134.530 204.287  1.00  6.77           C
ATOM   3791  P     A a2518     195.745 134.663 204.929  1.00  8.34           P
ATOM   3792  OP1   A a2518     196.236 133.884 203.771  1.00  8.34           O
ATOM   3793  OP2   A a2518     195.745 133.990 206.239  1.00  8.34           O1-
ATOM   3794  O5'   A a2518     196.568 136.013 205.007  1.00  8.34           O
ATOM   3795  C5'   A a2518     196.598 136.904 203.902  1.00  8.34           C
ATOM   3796  C4'   A a2518     196.313 138.321 204.322  1.00  8.34           C
ATOM   3797  O4'   A a2518     196.695 139.202 203.242  1.00  8.34           O
ATOM   3798  C3'   A a2518     194.850 138.622 204.590  1.00  8.34           C
ATOM   3799  O3'   A a2518     194.790 139.782 205.418  1.00  8.34           O
ATOM   3800  C2'   A a2518     194.343 138.973 203.194  1.00  8.34           C
ATOM   3801  O2'   A a2518     193.170 139.761 203.177  1.00  8.34           O
ATOM   3802  C1'   A a2518     195.542 139.739 202.622  1.00  8.34           C
ATOM   3803  N9    A a2518     195.763 139.554 201.190  1.00  8.34           N
ATOM   3804  C8    A a2518     196.255 140.519 200.354  1.00  8.34           C
ATOM   3805  N7    A a2518     196.431 140.104 199.138  1.00  8.34           N
ATOM   3806  C5    A a2518     196.065 138.774 199.182  1.00  8.34           C
ATOM   3807  C6    A a2518     196.046 137.784 198.195  1.00  8.34           C
ATOM   3808  N6    A a2518     196.405 138.029 196.933  1.00  8.34           N
ATOM   3809  N1    A a2518     195.637 136.550 198.548  1.00  8.34           N
ATOM   3810  C2    A a2518     195.268 136.316 199.804  1.00  8.34           C
ATOM   3811  N3    A a2518     195.255 137.172 200.819  1.00  8.34           N
ATOM   3812  C4    A a2518     195.676 138.395 200.451  1.00  8.34           C
ATOM   3813  P     U a2519     194.560 139.650 207.000  1.00  7.68           P
ATOM   3814  OP1   U a2519     195.033 140.903 207.613  1.00  7.68           O
ATOM   3815  OP2   U a2519     195.115 138.369 207.467  1.00  7.68           O1-
ATOM   3816  O5'   U a2519     192.975 139.560 207.134  1.00  7.68           O
ATOM   3817  C5'   U a2519     192.149 140.655 206.765  1.00  7.68           C
ATOM   3818  C4'   U a2519     191.357 141.183 207.940  1.00  7.68           C
ATOM   3819  O4'   U a2519     190.489 140.139 208.454  1.00  7.68           O
ATOM   3820  C3'   U a2519     192.181 141.672 209.130  1.00  7.68           C
ATOM   3821  O3'   U a2519     191.451 142.700 209.778  1.00  7.68           O
ATOM   3822  C2'   U a2519     192.167 140.467 210.061  1.00  7.68           C
ATOM   3823  O2'   U a2519     192.341 140.806 211.416  1.00  7.68           O
ATOM   3824  C1'   U a2519     190.762 139.919 209.824  1.00  7.68           C
ATOM   3825  N1    U a2519     190.637 138.479 210.079  1.00  7.68           N
ATOM   3826  C2    U a2519     189.572 138.051 210.851  1.00  7.68           C
ATOM   3827  O2    U a2519     188.747 138.801 211.325  1.00  7.68           O
ATOM   3828  N3    U a2519     189.516 136.700 211.052  1.00  7.68           N
ATOM   3829  C4    U a2519     190.401 135.764 210.569  1.00  7.68           C
ATOM   3830  O4    U a2519     190.219 134.589 210.823  1.00  7.68           O
ATOM   3831  C5    U a2519     191.474 136.285 209.779  1.00  7.68           C
ATOM   3832  C6    U a2519     191.551 137.596 209.568  1.00  7.68           C
ATOM   3833  P     C a2520     191.738 144.252 209.515  1.00  9.16           P
ATOM   3834  OP1   C a2520     191.860 144.495 208.061  1.00  9.16           O
ATOM   3835  OP2   C a2520     192.838 144.609 210.439  1.00  9.16           O1-
ATOM   3836  O5'   C a2520     190.363 144.897 209.981  1.00  9.16           O
ATOM   3837  C5'   C a2520     190.200 146.274 210.265  1.00  9.16           C
ATOM   3838  C4'   C a2520     188.830 146.492 210.848  1.00  9.16           C
ATOM   3839  O4'   C a2520     187.838 145.940 209.940  1.00  9.16           O
ATOM   3840  C3'   C a2520     188.571 145.746 212.147  1.00  9.16           C
ATOM   3841  O3'   C a2520     189.078 146.394 213.296  1.00  9.16           O
ATOM   3842  C2'   C a2520     187.062 145.595 212.152  1.00  9.16           C
ATOM   3843  O2'   C a2520     186.449 146.827 212.501  1.00  9.16           O
ATOM   3844  C1'   C a2520     186.786 145.348 210.677  1.00  9.16           C
ATOM   3845  N1    C a2520     186.672 143.913 210.320  1.00  9.16           N
ATOM   3846  C2    C a2520     185.499 143.257 210.693  1.00  9.16           C
ATOM   3847  O2    C a2520     184.631 143.864 211.328  1.00  9.16           O
ATOM   3848  N3    C a2520     185.333 141.978 210.337  1.00  9.16           N
ATOM   3849  C4    C a2520     186.267 141.326 209.652  1.00  9.16           C
ATOM   3850  N4    C a2520     186.022 140.059 209.348  1.00  9.16           N
ATOM   3851  C5    C a2520     187.477 141.964 209.259  1.00  9.16           C
ATOM   3852  C6    C a2520     187.640 143.243 209.617  1.00  9.16           C
ATOM   3853  P     C a2521     189.409 145.526 214.605  1.00  8.78           P
ATOM   3854  OP1   C a2521     190.051 146.412 215.601  1.00  8.78           O
ATOM   3855  OP2   C a2521     190.109 144.311 214.184  1.00  8.78           O1-
ATOM   3856  O5'   C a2521     187.982 145.036 215.120  1.00  8.78           O
ATOM   3857  C5'   C a2521     187.011 145.946 215.613  1.00  8.78           C
ATOM   3858  C4'   C a2521     185.824 145.213 216.185  1.00  8.78           C
ATOM   3859  O4'   C a2521     185.093 144.517 215.140  1.00  8.78           O
ATOM   3860  C3'   C a2521     186.145 144.120 217.188  1.00  8.78           C
ATOM   3861  O3'   C a2521     186.416 144.644 218.473  1.00  8.78           O
ATOM   3862  C2'   C a2521     184.896 143.245 217.137  1.00  8.78           C
ATOM   3863  O2'   C a2521     183.833 143.844 217.862  1.00  8.78           O
ATOM   3864  C1'   C a2521     184.534 143.327 215.661  1.00  8.78           C
ATOM   3865  N1    C a2521     185.033 142.184 214.876  1.00  8.78           N
ATOM   3866  C2    C a2521     184.272 141.015 214.883  1.00  8.78           C
ATOM   3867  O2    C a2521     183.245 140.973 215.566  1.00  8.78           O
ATOM   3868  N3    C a2521     184.681 139.969 214.141  1.00  8.78           N
ATOM   3869  C4    C a2521     185.789 140.059 213.419  1.00  8.78           C
ATOM   3870  N4    C a2521     186.151 139.000 212.703  1.00  8.78           N
ATOM   3871  C5    C a2521     186.584 141.243 213.405  1.00  8.78           C
ATOM   3872  C6    C a2521     186.167 142.287 214.130  1.00  8.78           C
ATOM   3873  P     U a2522     187.507 143.956 219.420  1.00  9.82           P
ATOM   3874  OP1   U a2522     187.609 144.798 220.628  1.00  9.82           O
ATOM   3875  OP2   U a2522     188.717 143.697 218.621  1.00  9.82           O1-
ATOM   3876  O5'   U a2522     186.844 142.574 219.851  1.00  9.82           O
ATOM   3877  C5'   U a2522     185.621 142.550 220.576  1.00  9.82           C
ATOM   3878  C4'   U a2522     185.004 141.178 220.575  1.00  9.82           C
ATOM   3879  O4'   U a2522     184.559 140.828 219.234  1.00  9.82           O
ATOM   3880  C3'   U a2522     185.926 140.029 220.956  1.00  9.82           C
ATOM   3881  O3'   U a2522     186.141 139.906 222.352  1.00  9.82           O
ATOM   3882  C2'   U a2522     185.212 138.836 220.344  1.00  9.82           C
ATOM   3883  O2'   U a2522     184.088 138.492 221.136  1.00  9.82           O
ATOM   3884  C1'   U a2522     184.712 139.440 219.027  1.00  9.82           C
ATOM   3885  N1    U a2522     185.683 139.204 217.928  1.00  9.82           N
ATOM   3886  C2    U a2522     185.518 138.026 217.233  1.00  9.82           C
ATOM   3887  O2    U a2522     184.634 137.246 217.494  1.00  9.82           O
ATOM   3888  N3    U a2522     186.415 137.792 216.235  1.00  9.82           N
ATOM   3889  C4    U a2522     187.458 138.607 215.872  1.00  9.82           C
ATOM   3890  O4    U a2522     188.184 138.250 214.959  1.00  9.82           O
ATOM   3891  C5    U a2522     187.577 139.811 216.641  1.00  9.82           C
ATOM   3892  C6    U a2522     186.705 140.066 217.620  1.00  9.82           C
ATOM   3893  P     G a2523     187.626 139.664 222.926  1.00 10.50           P
ATOM   3894  OP1   G a2523     187.553 139.761 224.398  1.00 10.50           O
ATOM   3895  OP2   G a2523     188.594 140.481 222.174  1.00 10.50           O1-
ATOM   3896  O5'   G a2523     187.990 138.164 222.534  1.00 10.50           O
ATOM   3897  C5'   G a2523     187.190 137.067 222.939  1.00 10.50           C
ATOM   3898  C4'   G a2523     187.816 135.774 222.495  1.00 10.50           C
ATOM   3899  O4'   G a2523     187.682 135.606 221.052  1.00 10.50           O
ATOM   3900  C3'   G a2523     189.313 135.676 222.721  1.00 10.50           C
ATOM   3901  O3'   G a2523     189.657 135.423 224.070  1.00 10.50           O
ATOM   3902  C2'   G a2523     189.711 134.577 221.746  1.00 10.50           C
ATOM   3903  O2'   G a2523     189.339 133.302 222.250  1.00 10.50           O
ATOM   3904  C1'   G a2523     188.818 134.921 220.548  1.00 10.50           C
ATOM   3905  N9    G a2523     189.529 135.819 219.614  1.00 10.50           N
ATOM   3906  C8    G a2523     189.276 137.140 219.380  1.00 10.50           C
ATOM   3907  N7    G a2523     190.088 137.676 218.523  1.00 10.50           N
ATOM   3908  C5    G a2523     190.950 136.651 218.174  1.00 10.50           C
ATOM   3909  C6    G a2523     192.048 136.627 217.276  1.00 10.50           C
ATOM   3910  O6    G a2523     192.500 137.541 216.604  1.00 10.50           O
ATOM   3911  N1    G a2523     192.645 135.376 217.233  1.00 10.50           N
ATOM   3912  C2    G a2523     192.227 134.286 217.944  1.00 10.50           C
ATOM   3913  N2    G a2523     192.898 133.155 217.780  1.00 10.50           N
ATOM   3914  N3    G a2523     191.207 134.291 218.776  1.00 10.50           N
ATOM   3915  C4    G a2523     190.617 135.495 218.842  1.00 10.50           C
ATOM   3916  P     G a2524     190.995 136.065 224.686  1.00 11.73           P
ATOM   3917  OP1   G a2524     190.962 135.826 226.143  1.00 11.73           O
ATOM   3918  OP2   G a2524     191.143 137.442 224.172  1.00 11.73           O1-
ATOM   3919  O5'   G a2524     192.169 135.192 224.060  1.00 11.73           O
ATOM   3920  C5'   G a2524     192.174 133.784 224.217  1.00 11.73           C
ATOM   3921  C4'   G a2524     193.337 133.134 223.505  1.00 11.73           C
ATOM   3922  O4'   G a2524     193.123 133.170 222.067  1.00 11.73           O
ATOM   3923  C3'   G a2524     194.710 133.772 223.684  1.00 11.73           C
ATOM   3924  O3'   G a2524     195.329 133.469 224.928  1.00 11.73           O
ATOM   3925  C2'   G a2524     195.459 133.224 222.479  1.00 11.73           C
ATOM   3926  O2'   G a2524     195.770 131.853 222.679  1.00 11.73           O
ATOM   3927  C1'   G a2524     194.370 133.307 221.406  1.00 11.73           C
ATOM   3928  N9    G a2524     194.417 134.614 220.725  1.00 11.73           N
ATOM   3929  C8    G a2524     193.580 135.688 220.869  1.00 11.73           C
ATOM   3930  N7    G a2524     193.925 136.698 220.132  1.00 11.73           N
ATOM   3931  C5    G a2524     195.060 136.281 219.464  1.00 11.73           C
ATOM   3932  C6    G a2524     195.886 136.956 218.530  1.00 11.73           C
ATOM   3933  O6    G a2524     195.760 138.089 218.079  1.00 11.73           O
ATOM   3934  N1    G a2524     196.939 136.160 218.108  1.00 11.73           N
ATOM   3935  C2    G a2524     197.169 134.879 218.524  1.00 11.73           C
ATOM   3936  N2    G a2524     198.229 134.251 218.021  1.00 11.73           N
ATOM   3937  N3    G a2524     196.413 134.247 219.401  1.00 11.73           N
ATOM   3938  C4    G a2524     195.385 134.999 219.831  1.00 11.73           C
ATOM   3939  P     G a2525     196.226 134.567 225.694  1.00 13.70           P
ATOM   3940  OP1   G a2525     196.655 133.955 226.971  1.00 13.70           O
ATOM   3941  OP2   G a2525     195.559 135.886 225.683  1.00 13.70           O1-
ATOM   3942  O5'   G a2525     197.511 134.763 224.775  1.00 13.70           O
ATOM   3943  C5'   G a2525     198.430 133.705 224.571  1.00 13.70           C
ATOM   3944  C4'   G a2525     199.345 133.965 223.398  1.00 13.70           C
ATOM   3945  O4'   G a2525     198.592 134.381 222.221  1.00 13.70           O
ATOM   3946  C3'   G a2525     200.380 135.068 223.535  1.00 13.70           C
ATOM   3947  O3'   G a2525     201.458 134.742 224.396  1.00 13.70           O
ATOM   3948  C2'   G a2525     200.797 135.262 222.083  1.00 13.70           C
ATOM   3949  O2'   G a2525     201.613 134.181 221.659  1.00 13.70           O
ATOM   3950  C1'   G a2525     199.446 135.125 221.370  1.00 13.70           C
ATOM   3951  N9    G a2525     198.875 136.448 221.059  1.00 13.70           N
ATOM   3952  C8    G a2525     197.790 137.092 221.580  1.00 13.70           C
ATOM   3953  N7    G a2525     197.619 138.275 221.056  1.00 13.70           N
ATOM   3954  C5    G a2525     198.647 138.421 220.142  1.00 13.70           C
ATOM   3955  C6    G a2525     198.990 139.483 219.270  1.00 13.70           C
ATOM   3956  O6    G a2525     198.421 140.558 219.128  1.00 13.70           O
ATOM   3957  N1    G a2525     200.128 139.199 218.523  1.00 13.70           N
ATOM   3958  C2    G a2525     200.849 138.036 218.599  1.00 13.70           C
ATOM   3959  N2    G a2525     201.924 137.909 217.811  1.00 13.70           N
ATOM   3960  N3    G a2525     200.531 137.050 219.401  1.00 13.70           N
ATOM   3961  C4    G a2525     199.436 137.302 220.142  1.00 13.70           C
ATOM   3962  P     G a2526     202.298 135.902 225.139  1.00 17.61           P
ATOM   3963  OP1   G a2526     203.040 135.242 226.240  1.00 17.61           O
ATOM   3964  OP2   G a2526     201.420 137.060 225.434  1.00 17.61           O1-
ATOM   3965  O5'   G a2526     203.356 136.398 224.055  1.00 17.61           O
ATOM   3966  C5'   G a2526     204.453 135.575 223.684  1.00 17.61           C
ATOM   3967  C4'   G a2526     205.293 136.193 222.589  1.00 17.61           C
ATOM   3968  O4'   G a2526     204.490 136.442 221.403  1.00 17.61           O
ATOM   3969  C3'   G a2526     205.923 137.546 222.880  1.00 17.61           C
ATOM   3970  O3'   G a2526     207.068 137.469 223.711  1.00 17.61           O
ATOM   3971  C2'   G a2526     206.233 138.059 221.479  1.00 17.61           C
ATOM   3972  O2'   G a2526     207.372 137.400 220.951  1.00 17.61           O
ATOM   3973  C1'   G a2526     205.003 137.566 220.710  1.00 17.61           C
ATOM   3974  N9    G a2526     203.966 138.606 220.650  1.00 17.61           N
ATOM   3975  C8    G a2526     202.802 138.681 221.370  1.00 17.61           C
ATOM   3976  N7    G a2526     202.113 139.742 221.059  1.00 17.61           N
ATOM   3977  C5    G a2526     202.869 140.399 220.094  1.00 17.61           C
ATOM   3978  C6    G a2526     202.645 141.602 219.379  1.00 17.61           C
ATOM   3979  O6    G a2526     201.696 142.360 219.478  1.00 17.61           O
ATOM   3980  N1    G a2526     203.682 141.891 218.494  1.00 17.61           N
ATOM   3981  C2    G a2526     204.796 141.109 218.321  1.00 17.61           C
ATOM   3982  N2    G a2526     205.715 141.509 217.429  1.00 17.61           N
ATOM   3983  N3    G a2526     204.998 139.993 218.969  1.00 17.61           N
ATOM   3984  C4    G a2526     204.010 139.703 219.832  1.00 17.61           C
ATOM   3985  P     C a2527     207.414 138.679 224.711  1.00 19.96           P
ATOM   3986  OP1   C a2527     208.606 138.301 225.495  1.00 19.96           O
ATOM   3987  OP2   C a2527     206.174 139.095 225.392  1.00 19.96           O1-
ATOM   3988  O5'   C a2527     207.846 139.873 223.753  1.00 19.96           O
ATOM   3989  C5'   C a2527     209.065 139.823 223.031  1.00 19.96           C
ATOM   3990  C4'   C a2527     209.179 140.988 222.082  1.00 19.96           C
ATOM   3991  O4'   C a2527     208.075 140.946 221.135  1.00 19.96           O
ATOM   3992  C3'   C a2527     209.053 142.364 222.716  1.00 19.96           C
ATOM   3993  O3'   C a2527     210.246 142.825 223.307  1.00 19.96           O
ATOM   3994  C2'   C a2527     208.578 143.224 221.551  1.00 19.96           C
ATOM   3995  O2'   C a2527     209.641 143.526 220.658  1.00 19.96           O
ATOM   3996  C1'   C a2527     207.631 142.261 220.855  1.00 19.96           C
ATOM   3997  N1    C a2527     206.257 142.437 221.367  1.00 19.96           N
ATOM   3998  C2    C a2527     205.597 143.573 220.896  1.00 19.96           C
ATOM   3999  O2    C a2527     206.201 144.307 220.107  1.00 19.96           O
ATOM   4000  N3    C a2527     204.349 143.828 221.317  1.00 19.96           N
ATOM   4001  C4    C a2527     203.754 142.996 222.164  1.00 19.96           C
ATOM   4002  N4    C a2527     202.517 143.282 222.545  1.00 19.96           N
ATOM   4003  C5    C a2527     204.400 141.832 222.670  1.00 19.96           C
ATOM   4004  C6    C a2527     205.649 141.589 222.250  1.00 19.96           C
ATOM   4005  P     U a2528     210.167 143.695 224.650  1.00 23.39           P
ATOM   4006  OP1   U a2528     211.560 144.026 225.018  1.00 23.39           O
ATOM   4007  OP2   U a2528     209.253 143.043 225.612  1.00 23.39           O1-
ATOM   4008  O5'   U a2528     209.517 145.057 224.169  1.00 23.39           O
ATOM   4009  C5'   U a2528     210.169 145.844 223.184  1.00 23.39           C
ATOM   4010  C4'   U a2528     209.308 146.998 222.753  1.00 23.39           C
ATOM   4011  O4'   U a2528     208.074 146.517 222.157  1.00 23.39           O
ATOM   4012  C3'   U a2528     208.853 147.922 223.870  1.00 23.39           C
ATOM   4013  O3'   U a2528     209.867 148.858 224.198  1.00 23.39           O
ATOM   4014  C2'   U a2528     207.597 148.560 223.282  1.00 23.39           C
ATOM   4015  O2'   U a2528     207.939 149.621 222.409  1.00 23.39           O
ATOM   4016  C1'   U a2528     207.022 147.408 222.445  1.00 23.39           C
ATOM   4017  N1    U a2528     205.958 146.676 223.168  1.00 23.39           N
ATOM   4018  C2    U a2528     204.690 147.224 223.169  1.00 23.39           C
ATOM   4019  O2    U a2528     204.411 148.255 222.615  1.00 23.39           O
ATOM   4020  N3    U a2528     203.747 146.524 223.863  1.00 23.39           N
ATOM   4021  C4    U a2528     203.947 145.350 224.544  1.00 23.39           C
ATOM   4022  O4    U a2528     202.994 144.841 225.114  1.00 23.39           O
ATOM   4023  C5    U a2528     205.283 144.836 224.501  1.00 23.39           C
ATOM   4024  C6    U a2528     206.220 145.501 223.825  1.00 23.39           C
ATOM   4025  P     G a2529     209.924 149.585 225.629  1.00 27.64           P
ATOM   4026  OP1   G a2529     211.131 149.047 226.302  1.00 27.64           O
ATOM   4027  OP2   G a2529     208.621 149.414 226.302  1.00 27.64           O1-
ATOM   4028  O5'   G a2529     210.193 151.120 225.247  1.00 27.64           O
ATOM   4029  C5'   G a2529     209.426 152.202 225.772  1.00 27.64           C
ATOM   4030  C4'   G a2529     209.025 153.180 224.683  1.00 27.64           C
ATOM   4031  O4'   G a2529     210.201 153.648 223.971  1.00 27.64           O
ATOM   4032  C3'   G a2529     208.093 152.606 223.620  1.00 27.64           C
ATOM   4033  O3'   G a2529     206.745 152.879 223.954  1.00 27.64           O
ATOM   4034  C2'   G a2529     208.533 153.276 222.314  1.00 27.64           C
ATOM   4035  O2'   G a2529     207.838 154.501 222.109  1.00 27.64           O
ATOM   4036  C1'   G a2529     210.007 153.586 222.578  1.00 27.64           C
ATOM   4037  N9    G a2529     210.954 152.567 222.082  1.00 27.64           N
ATOM   4038  C8    G a2529     210.891 151.197 222.147  1.00 27.64           C
ATOM   4039  N7    G a2529     211.958 150.610 221.681  1.00 27.64           N
ATOM   4040  C5    G a2529     212.787 151.656 221.315  1.00 27.64           C
ATOM   4041  C6    G a2529     214.075 151.649 220.728  1.00 27.64           C
ATOM   4042  O6    G a2529     214.765 150.679 220.426  1.00 27.64           O
ATOM   4043  N1    G a2529     214.545 152.941 220.520  1.00 27.64           N
ATOM   4044  C2    G a2529     213.850 154.084 220.813  1.00 27.64           C
ATOM   4045  N2    G a2529     214.449 155.247 220.551  1.00 27.64           N
ATOM   4046  N3    G a2529     212.655 154.101 221.361  1.00 27.64           N
ATOM   4047  C4    G a2529     212.184 152.865 221.564  1.00 27.64           C
ATOM   4048  P     A a2530     205.548 151.983 223.384  1.00 29.22           P
ATOM   4049  OP1   A a2530     205.890 151.495 222.024  1.00 29.22           O
ATOM   4050  OP2   A a2530     204.299 152.738 223.604  1.00 29.22           O1-
ATOM   4051  O5'   A a2530     205.545 150.728 224.354  1.00 29.22           O
ATOM   4052  C5'   A a2530     205.571 150.903 225.767  1.00 29.22           C
ATOM   4053  C4'   A a2530     204.411 150.190 226.412  1.00 29.22           C
ATOM   4054  O4'   A a2530     204.392 148.815 225.954  1.00 29.22           O
ATOM   4055  C3'   A a2530     204.448 150.089 227.935  1.00 29.22           C
ATOM   4056  O3'   A a2530     203.901 151.235 228.569  1.00 29.22           O
ATOM   4057  C2'   A a2530     203.653 148.819 228.213  1.00 29.22           C
ATOM   4058  O2'   A a2530     202.257 149.075 228.149  1.00 29.22           O
ATOM   4059  C1'   A a2530     204.027 147.954 227.008  1.00 29.22           C
ATOM   4060  N9    A a2530     205.164 147.066 227.274  1.00 29.22           N
ATOM   4061  C8    A a2530     206.459 147.245 226.875  1.00 29.22           C
ATOM   4062  N7    A a2530     207.244 146.273 227.232  1.00 29.22           N
ATOM   4063  C5    A a2530     206.405 145.402 227.902  1.00 29.22           C
ATOM   4064  C6    A a2530     206.632 144.174 228.533  1.00 29.22           C
ATOM   4065  N6    A a2530     207.828 143.606 228.573  1.00 29.22           N
ATOM   4066  N1    A a2530     205.589 143.542 229.125  1.00 29.22           N
ATOM   4067  C2    A a2530     204.388 144.130 229.072  1.00 29.22           C
ATOM   4068  N3    A a2530     204.058 145.287 228.505  1.00 29.22           N
ATOM   4069  C4    A a2530     205.119 145.872 227.927  1.00 29.22           C
ATOM   4070  P     A a2531     204.816 152.252 229.417  1.00 40.16           P
ATOM   4071  OP1   A a2531     204.287 153.608 229.133  1.00 40.16           O
ATOM   4072  OP2   A a2531     206.248 151.951 229.200  1.00 40.16           O1-
ATOM   4073  O5'   A a2531     204.509 151.880 230.935  1.00 40.16           O
ATOM   4074  C5'   A a2531     205.143 150.760 231.545  1.00 40.16           C
ATOM   4075  C4'   A a2531     204.514 150.428 232.877  1.00 40.16           C
ATOM   4076  O4'   A a2531     204.737 151.521 233.804  1.00 40.16           O
ATOM   4077  C3'   A a2531     203.005 150.253 232.856  1.00 40.16           C
ATOM   4078  O3'   A a2531     202.629 148.945 232.477  1.00 40.16           O
ATOM   4079  C2'   A a2531     202.604 150.607 234.282  1.00 40.16           C
ATOM   4080  O2'   A a2531     202.863 149.515 235.150  1.00 40.16           O
ATOM   4081  C1'   A a2531     203.590 151.727 234.600  1.00 40.16           C
ATOM   4082  N9    A a2531     203.038 153.047 234.254  1.00 40.16           N
ATOM   4083  C8    A a2531     203.526 153.929 233.330  1.00 40.16           C
ATOM   4084  N7    A a2531     202.828 155.027 233.237  1.00 40.16           N
ATOM   4085  C5    A a2531     201.810 154.858 234.164  1.00 40.16           C
ATOM   4086  C6    A a2531     200.728 155.671 234.546  1.00 40.16           C
ATOM   4087  N6    A a2531     200.472 156.875 234.031  1.00 40.16           N
ATOM   4088  N1    A a2531     199.898 155.199 235.498  1.00 40.16           N
ATOM   4089  C2    A a2531     200.140 153.995 236.030  1.00 40.16           C
ATOM   4090  N3    A a2531     201.123 153.143 235.751  1.00 40.16           N
ATOM   4091  C4    A a2531     201.933 153.642 234.802  1.00 40.16           C
ATOM   4092  P     G a2532     201.327 148.712 231.574  1.00 41.71           P
ATOM   4093  OP1   G a2532     201.198 147.256 231.335  1.00 41.71           O
ATOM   4094  OP2   G a2532     201.365 149.681 230.453  1.00 41.71           O1-
ATOM   4095  O5'   G a2532     200.127 149.185 232.502  1.00 41.71           O
ATOM   4096  C5'   G a2532     199.575 148.347 233.504  1.00 41.71           C
ATOM   4097  C4'   G a2532     198.525 149.103 234.271  1.00 41.71           C
ATOM   4098  O4'   G a2532     199.114 150.337 234.768  1.00 41.71           O
ATOM   4099  C3'   G a2532     197.339 149.564 233.431  1.00 41.71           C
ATOM   4100  O3'   G a2532     196.340 148.568 233.304  1.00 41.71           O
ATOM   4101  C2'   G a2532     196.876 150.820 234.155  1.00 41.71           C
ATOM   4102  O2'   G a2532     196.133 150.482 235.315  1.00 41.71           O
ATOM   4103  C1'   G a2532     198.212 151.409 234.598  1.00 41.71           C
ATOM   4104  N9    G a2532     198.777 152.329 233.589  1.00 41.71           N
ATOM   4105  C8    G a2532     199.924 152.164 232.844  1.00 41.71           C
ATOM   4106  N7    G a2532     200.164 153.172 232.048  1.00 41.71           N
ATOM   4107  C5    G a2532     199.113 154.053 232.274  1.00 41.71           C
ATOM   4108  C6    G a2532     198.802 155.324 231.702  1.00 41.71           C
ATOM   4109  O6    G a2532     199.406 155.978 230.849  1.00 41.71           O
ATOM   4110  N1    G a2532     197.640 155.860 232.230  1.00 41.71           N
ATOM   4111  C2    G a2532     196.863 155.256 233.185  1.00 41.71           C
ATOM   4112  N2    G a2532     195.771 155.924 233.572  1.00 41.71           N
ATOM   4113  N3    G a2532     197.131 154.084 233.717  1.00 41.71           N
ATOM   4114  C4    G a2532     198.256 153.542 233.220  1.00 41.71           C
ATOM   4115  P     U a2533     195.825 148.110 231.854  1.00 40.40           P
ATOM   4116  OP1   U a2533     194.984 146.915 232.047  1.00 40.40           O
ATOM   4117  OP2   U a2533     196.954 148.088 230.895  1.00 40.40           O1-
ATOM   4118  O5'   U a2533     194.857 149.288 231.411  1.00 40.40           O
ATOM   4119  C5'   U a2533     193.742 149.630 232.215  1.00 40.40           C
ATOM   4120  C4'   U a2533     193.249 151.004 231.870  1.00 40.40           C
ATOM   4121  O4'   U a2533     194.273 151.980 232.189  1.00 40.40           O
ATOM   4122  C3'   U a2533     192.962 151.250 230.400  1.00 40.40           C
ATOM   4123  O3'   U a2533     191.710 150.736 229.980  1.00 40.40           O
ATOM   4124  C2'   U a2533     193.071 152.761 230.304  1.00 40.40           C
ATOM   4125  O2'   U a2533     191.929 153.375 230.886  1.00 40.40           O
ATOM   4126  C1'   U a2533     194.252 153.020 231.235  1.00 40.40           C
ATOM   4127  N1    U a2533     195.553 153.037 230.524  1.00 40.40           N
ATOM   4128  C2    U a2533     195.855 154.181 229.833  1.00 40.40           C
ATOM   4129  O2    U a2533     195.084 155.123 229.783  1.00 40.40           O
ATOM   4130  N3    U a2533     197.072 154.182 229.200  1.00 40.40           N
ATOM   4131  C4    U a2533     198.000 153.167 229.200  1.00 40.40           C
ATOM   4132  O4    U a2533     199.054 153.320 228.589  1.00 40.40           O
ATOM   4133  C5    U a2533     197.617 152.011 229.948  1.00 40.40           C
ATOM   4134  C6    U a2533     196.438 151.986 230.573  1.00 40.40           C
ATOM   4135  P     A a2534     191.650 149.739 228.722  1.00 35.11           P
ATOM   4136  OP1   A a2534     190.237 149.372 228.488  1.00 35.11           O
ATOM   4137  OP2   A a2534     192.642 148.656 228.965  1.00 35.11           O1-
ATOM   4138  O5'   A a2534     192.186 150.631 227.514  1.00 35.11           O
ATOM   4139  C5'   A a2534     191.551 151.859 227.174  1.00 35.11           C
ATOM   4140  C4'   A a2534     192.465 152.747 226.365  1.00 35.11           C
ATOM   4141  O4'   A a2534     193.683 153.037 227.110  1.00 35.11           O
ATOM   4142  C3'   A a2534     192.972 152.162 225.057  1.00 35.11           C
ATOM   4143  O3'   A a2534     192.003 152.238 224.027  1.00 35.11           O
ATOM   4144  C2'   A a2534     194.227 152.993 224.797  1.00 35.11           C
ATOM   4145  O2'   A a2534     193.887 154.278 224.290  1.00 35.11           O
ATOM   4146  C1'   A a2534     194.777 153.157 226.215  1.00 35.11           C
ATOM   4147  N9    A a2534     195.755 152.100 226.525  1.00 35.11           N
ATOM   4148  C8    A a2534     195.487 150.902 227.132  1.00 35.11           C
ATOM   4149  N7    A a2534     196.542 150.146 227.285  1.00 35.11           N
ATOM   4150  C5    A a2534     197.567 150.900 226.725  1.00 35.11           C
ATOM   4151  C6    A a2534     198.937 150.652 226.581  1.00 35.11           C
ATOM   4152  N6    A a2534     199.514 149.520 226.997  1.00 35.11           N
ATOM   4153  N1    A a2534     199.684 151.597 225.976  1.00 35.11           N
ATOM   4154  C2    A a2534     199.101 152.727 225.563  1.00 35.11           C
ATOM   4155  N3    A a2534     197.819 153.074 225.645  1.00 35.11           N
ATOM   4156  C4    A a2534     197.101 152.108 226.247  1.00 35.11           C
ATOM   4157  P     G a2535     192.120 151.339 222.696  1.00 28.75           P
ATOM   4158  OP1   G a2535     191.463 152.131 221.617  1.00 28.75           O
ATOM   4159  OP2   G a2535     191.675 149.947 222.972  1.00 28.75           O1-
ATOM   4160  O5'   G a2535     193.680 151.286 222.397  1.00 28.75           O
ATOM   4161  C5'   G a2535     194.172 151.259 221.070  1.00 28.75           C
ATOM   4162  C4'   G a2535     195.404 152.119 220.939  1.00 28.75           C
ATOM   4163  O4'   G a2535     196.106 152.192 222.210  1.00 28.75           O
ATOM   4164  C3'   G a2535     196.457 151.613 219.963  1.00 28.75           C
ATOM   4165  O3'   G a2535     196.140 151.937 218.622  1.00 28.75           O
ATOM   4166  C2'   G a2535     197.730 152.278 220.478  1.00 28.75           C
ATOM   4167  O2'   G a2535     197.800 153.640 220.070  1.00 28.75           O
ATOM   4168  C1'   G a2535     197.503 152.232 221.990  1.00 28.75           C
ATOM   4169  N9    G a2535     198.113 151.031 222.604  1.00 28.75           N
ATOM   4170  C8    G a2535     197.454 150.096 223.362  1.00 28.75           C
ATOM   4171  N7    G a2535     198.225 149.138 223.784  1.00 28.75           N
ATOM   4172  C5    G a2535     199.484 149.452 223.287  1.00 28.75           C
ATOM   4173  C6    G a2535     200.725 148.766 223.425  1.00 28.75           C
ATOM   4174  O6    G a2535     200.973 147.713 224.030  1.00 28.75           O
ATOM   4175  N1    G a2535     201.749 149.421 222.755  1.00 28.75           N
ATOM   4176  C2    G a2535     201.601 150.586 222.046  1.00 28.75           C
ATOM   4177  N2    G a2535     202.702 151.083 221.462  1.00 28.75           N
ATOM   4178  N3    G a2535     200.455 151.233 221.914  1.00 28.75           N
ATOM   4179  C4    G a2535     199.434 150.620 222.556  1.00 28.75           C
ATOM   4180  P     G a2536     196.247 150.825 217.467  1.00 23.45           P
ATOM   4181  OP1   G a2536     195.504 151.330 216.285  1.00 23.45           O
ATOM   4182  OP2   G a2536     195.913 149.489 218.017  1.00 23.45           O1-
ATOM   4183  O5'   G a2536     197.795 150.822 217.110  1.00 23.45           O
ATOM   4184  C5'   G a2536     198.516 152.036 216.970  1.00 23.45           C
ATOM   4185  C4'   G a2536     199.994 151.767 216.874  1.00 23.45           C
ATOM   4186  O4'   G a2536     200.520 151.451 218.188  1.00 23.45           O
ATOM   4187  C3'   G a2536     200.388 150.573 216.019  1.00 23.45           C
ATOM   4188  O3'   G a2536     200.420 150.890 214.638  1.00 23.45           O
ATOM   4189  C2'   G a2536     201.752 150.190 216.587  1.00 23.45           C
ATOM   4190  O2'   G a2536     202.768 151.035 216.067  1.00 23.45           O
ATOM   4191  C1'   G a2536     201.573 150.517 218.073  1.00 23.45           C
ATOM   4192  N9    G a2536     201.240 149.333 218.891  1.00 23.45           N
ATOM   4193  C8    G a2536     200.027 149.095 219.474  1.00 23.45           C
ATOM   4194  N7    G a2536     199.995 147.991 220.152  1.00 23.45           N
ATOM   4195  C5    G a2536     201.259 147.462 220.007  1.00 23.45           C
ATOM   4196  C6    G a2536     201.799 146.264 220.535  1.00 23.45           C
ATOM   4197  O6    G a2536     201.242 145.422 221.235  1.00 23.45           O
ATOM   4198  N1    G a2536     203.114 146.100 220.151  1.00 23.45           N
ATOM   4199  C2    G a2536     203.827 146.970 219.370  1.00 23.45           C
ATOM   4200  N2    G a2536     205.091 146.631 219.116  1.00 23.45           N
ATOM   4201  N3    G a2536     203.338 148.092 218.891  1.00 23.45           N
ATOM   4202  C4    G a2536     202.048 148.279 219.234  1.00 23.45           C
ATOM   4203  P     U a2537     199.745 149.906 213.560  1.00 19.90           P
ATOM   4204  OP1   U a2537     199.784 150.595 212.244  1.00 19.90           O
ATOM   4205  OP2   U a2537     198.481 149.357 214.095  1.00 19.90           O1-
ATOM   4206  O5'   U a2537     200.770 148.701 213.492  1.00 19.90           O
ATOM   4207  C5'   U a2537     202.130 148.958 213.205  1.00 19.90           C
ATOM   4208  C4'   U a2537     202.991 147.774 213.538  1.00 19.90           C
ATOM   4209  O4'   U a2537     203.112 147.640 214.981  1.00 19.90           O
ATOM   4210  C3'   U a2537     202.475 146.413 213.089  1.00 19.90           C
ATOM   4211  O3'   U a2537     202.702 146.149 211.707  1.00 19.90           O
ATOM   4212  C2'   U a2537     203.220 145.472 214.023  1.00 19.90           C
ATOM   4213  O2'   U a2537     204.575 145.332 213.616  1.00 19.90           O
ATOM   4214  C1'   U a2537     203.207 146.276 215.325  1.00 19.90           C
ATOM   4215  N1    U a2537     202.077 145.917 216.216  1.00 19.90           N
ATOM   4216  C2    U a2537     202.271 144.814 217.024  1.00 19.90           C
ATOM   4217  O2    U a2537     203.280 144.155 216.992  1.00 19.90           O
ATOM   4218  N3    U a2537     201.229 144.495 217.846  1.00 19.90           N
ATOM   4219  C4    U a2537     200.038 145.172 217.954  1.00 19.90           C
ATOM   4220  O4    U a2537     199.199 144.761 218.744  1.00 19.90           O
ATOM   4221  C5    U a2537     199.903 146.313 217.093  1.00 19.90           C
ATOM   4222  C6    U a2537     200.903 146.632 216.276  1.00 19.90           C
ATOM   4223  P     C a2538     201.769 145.103 210.916  1.00 15.64           P
ATOM   4224  OP1   C a2538     202.084 145.207 209.471  1.00 15.64           O
ATOM   4225  OP2   C a2538     200.384 145.241 211.405  1.00 15.64           O1-
ATOM   4226  O5'   C a2538     202.261 143.672 211.405  1.00 15.64           O
ATOM   4227  C5'   C a2538     203.478 143.113 210.928  1.00 15.64           C
ATOM   4228  C4'   C a2538     203.926 141.966 211.798  1.00 15.64           C
ATOM   4229  O4'   C a2538     203.917 142.370 213.191  1.00 15.64           O
ATOM   4230  C3'   C a2538     203.039 140.732 211.774  1.00 15.64           C
ATOM   4231  O3'   C a2538     203.268 139.914 210.642  1.00 15.64           O
ATOM   4232  C2'   C a2538     203.388 140.057 213.094  1.00 15.64           C
ATOM   4233  O2'   C a2538     204.639 139.391 212.992  1.00 15.64           O
ATOM   4234  C1'   C a2538     203.560 141.272 214.008  1.00 15.64           C
ATOM   4235  N1    C a2538     202.306 141.603 214.736  1.00 15.64           N
ATOM   4236  C2    C a2538     201.955 140.787 215.811  1.00 15.64           C
ATOM   4237  O2    C a2538     202.685 139.837 216.073  1.00 15.64           O
ATOM   4238  N3    C a2538     200.827 141.045 216.498  1.00 15.64           N
ATOM   4239  C4    C a2538     200.054 142.082 216.179  1.00 15.64           C
ATOM   4240  N4    C a2538     198.952 142.299 216.899  1.00 15.64           N
ATOM   4241  C5    C a2538     200.394 142.938 215.091  1.00 15.64           C
ATOM   4242  C6    C a2538     201.509 142.657 214.404  1.00 15.64           C
ATOM   4243  P     C a2539     202.086 139.006 210.046  1.00 13.00           P
ATOM   4244  OP1   C a2539     202.499 138.477 208.733  1.00 13.00           O
ATOM   4245  OP2   C a2539     200.819 139.752 210.166  1.00 13.00           O1-
ATOM   4246  O5'   C a2539     201.996 137.786 211.064  1.00 13.00           O
ATOM   4247  C5'   C a2539     203.116 136.950 211.304  1.00 13.00           C
ATOM   4248  C4'   C a2539     202.825 135.956 212.395  1.00 13.00           C
ATOM   4249  O4'   C a2539     202.715 136.637 213.669  1.00 13.00           O
ATOM   4250  C3'   C a2539     201.503 135.213 212.271  1.00 13.00           C
ATOM   4251  O3'   C a2539     201.579 134.141 211.359  1.00 13.00           O
ATOM   4252  C2'   C a2539     201.263 134.757 213.699  1.00 13.00           C
ATOM   4253  O2'   C a2539     202.088 133.647 214.004  1.00 13.00           O
ATOM   4254  C1'   C a2539     201.774 135.964 214.484  1.00 13.00           C
ATOM   4255  N1    C a2539     200.672 136.890 214.847  1.00 13.00           N
ATOM   4256  C2    C a2539     199.812 136.489 215.870  1.00 13.00           C
ATOM   4257  O2    C a2539     200.016 135.399 216.387  1.00 13.00           O
ATOM   4258  N3    C a2539     198.788 137.280 216.249  1.00 13.00           N
ATOM   4259  C4    C a2539     198.592 138.444 215.647  1.00 13.00           C
ATOM   4260  N4    C a2539     197.569 139.193 216.059  1.00 13.00           N
ATOM   4261  C5    C a2539     199.440 138.889 214.590  1.00 13.00           C
ATOM   4262  C6    C a2539     200.454 138.091 214.226  1.00 13.00           C
ATOM   4263  P     C a2540     200.298 133.682 210.520  1.00 10.96           P
ATOM   4264  OP1   C a2540     200.812 132.572 209.686  1.00 10.96           O
ATOM   4265  OP2   C a2540     199.631 134.867 209.939  1.00 10.96           O1-
ATOM   4266  O5'   C a2540     199.332 133.027 211.600  1.00 10.96           O
ATOM   4267  C5'   C a2540     199.744 131.864 212.298  1.00 10.96           C
ATOM   4268  C4'   C a2540     198.721 131.440 213.321  1.00 10.96           C
ATOM   4269  O4'   C a2540     198.637 132.401 214.406  1.00 10.96           O
ATOM   4270  C3'   C a2540     197.287 131.336 212.835  1.00 10.96           C
ATOM   4271  O3'   C a2540     197.048 130.177 212.067  1.00 10.96           O
ATOM   4272  C2'   C a2540     196.503 131.387 214.144  1.00 10.96           C
ATOM   4273  O2'   C a2540     196.564 130.142 214.819  1.00 10.96           O
ATOM   4274  C1'   C a2540     197.328 132.395 214.944  1.00 10.96           C
ATOM   4275  N1    C a2540     196.746 133.754 214.892  1.00 10.96           N
ATOM   4276  C2    C a2540     195.611 133.970 215.673  1.00 10.96           C
ATOM   4277  O2    C a2540     195.178 133.024 216.339  1.00 10.96           O
ATOM   4278  N3    C a2540     195.033 135.178 215.675  1.00 10.96           N
ATOM   4279  C4    C a2540     195.544 136.155 214.933  1.00 10.96           C
ATOM   4280  N4    C a2540     194.943 137.337 214.964  1.00 10.96           N
ATOM   4281  C5    C a2540     196.697 135.963 214.118  1.00 10.96           C
ATOM   4282  C6    C a2540     197.267 134.754 214.128  1.00 10.96           C
ATOM   4283  P     A a2541     195.975 130.224 210.870  1.00  8.68           P
ATOM   4284  OP1   A a2541     195.813 128.872 210.337  1.00  8.68           O
ATOM   4285  OP2   A a2541     196.313 131.360 209.981  1.00  8.68           O1-
ATOM   4286  O5'   A a2541     194.598 130.533 211.602  1.00  8.68           O
ATOM   4287  C5'   A a2541     194.061 129.634 212.564  1.00  8.68           C
ATOM   4288  C4'   A a2541     192.860 130.242 213.235  1.00  8.68           C
ATOM   4289  O4'   A a2541     193.256 131.408 214.001  1.00  8.68           O
ATOM   4290  C3'   A a2541     191.799 130.771 212.282  1.00  8.68           C
ATOM   4291  O3'   A a2541     190.966 129.739 211.788  1.00  8.68           O
ATOM   4292  C2'   A a2541     191.080 131.810 213.134  1.00  8.68           C
ATOM   4293  O2'   A a2541     190.185 131.183 214.036  1.00  8.68           O
ATOM   4294  C1'   A a2541     192.245 132.395 213.940  1.00  8.68           C
ATOM   4295  N9    A a2541     192.809 133.611 213.319  1.00  8.68           N
ATOM   4296  C8    A a2541     193.894 133.726 212.492  1.00  8.68           C
ATOM   4297  N7    A a2541     194.148 134.947 212.116  1.00  8.68           N
ATOM   4298  C5    A a2541     193.145 135.691 212.720  1.00  8.68           C
ATOM   4299  C6    A a2541     192.833 137.059 212.715  1.00  8.68           C
ATOM   4300  N6    A a2541     193.525 137.992 212.058  1.00  8.68           N
ATOM   4301  N1    A a2541     191.759 137.450 213.434  1.00  8.68           N
ATOM   4302  C2    A a2541     191.047 136.545 214.102  1.00  8.68           C
ATOM   4303  N3    A a2541     191.249 135.242 214.185  1.00  8.68           N
ATOM   4304  C4    A a2541     192.318 134.873 213.469  1.00  8.68           C
ATOM   4305  P     A a2542     190.451 129.756 210.266  1.00  7.99           P
ATOM   4306  OP1   A a2542     189.868 128.433 210.033  1.00  7.99           O
ATOM   4307  OP2   A a2542     191.474 130.261 209.323  1.00  7.99           O1-
ATOM   4308  O5'   A a2542     189.298 130.846 210.296  1.00  7.99           O
ATOM   4309  C5'   A a2542     188.206 130.728 211.198  1.00  7.99           C
ATOM   4310  C4'   A a2542     186.935 131.221 210.559  1.00  7.99           C
ATOM   4311  O4'   A a2542     187.125 132.609 210.177  1.00  7.99           O
ATOM   4312  C3'   A a2542     186.534 130.487 209.279  1.00  7.99           C
ATOM   4313  O3'   A a2542     185.116 130.557 209.149  1.00  7.99           O
ATOM   4314  C2'   A a2542     187.160 131.359 208.195  1.00  7.99           C
ATOM   4315  O2'   A a2542     186.555 131.230 206.925  1.00  7.99           O
ATOM   4316  C1'   A a2542     186.937 132.749 208.782  1.00  7.99           C
ATOM   4317  N9    A a2542     187.854 133.777 208.292  1.00  7.99           N
ATOM   4318  C8    A a2542     189.103 133.612 207.776  1.00  7.99           C
ATOM   4319  N7    A a2542     189.661 134.741 207.434  1.00  7.99           N
ATOM   4320  C5    A a2542     188.722 135.705 207.758  1.00  7.99           C
ATOM   4321  C6    A a2542     188.711 137.101 207.646  1.00  7.99           C
ATOM   4322  N6    A a2542     189.719 137.806 207.134  1.00  7.99           N
ATOM   4323  N1    A a2542     187.605 137.755 208.058  1.00  7.99           N
ATOM   4324  C2    A a2542     186.583 137.050 208.557  1.00  7.99           C
ATOM   4325  N3    A a2542     186.492 135.735 208.706  1.00  7.99           N
ATOM   4326  C4    A a2542     187.598 135.120 208.291  1.00  7.99           C
ATOM   4327  P     G a2543     184.218 129.251 209.362  1.00  8.92           P
ATOM   4328  OP1   G a2543     185.068 128.054 209.218  1.00  8.92           O
ATOM   4329  OP2   G a2543     183.002 129.426 208.557  1.00  8.92           O1-
ATOM   4330  O5'   G a2543     183.786 129.327 210.891  1.00  8.92           O
ATOM   4331  C5'   G a2543     182.971 128.320 211.472  1.00  8.92           C
ATOM   4332  C4'   G a2543     182.174 128.878 212.627  1.00  8.92           C
ATOM   4333  O4'   G a2543     183.078 129.360 213.651  1.00  8.92           O
ATOM   4334  C3'   G a2543     181.300 130.086 212.309  1.00  8.92           C
ATOM   4335  O3'   G a2543     180.063 129.717 211.737  1.00  8.92           O
ATOM   4336  C2'   G a2543     181.155 130.758 213.666  1.00  8.92           C
ATOM   4337  O2'   G a2543     180.186 130.081 214.453  1.00  8.92           O
ATOM   4338  C1'   G a2543     182.537 130.501 214.279  1.00  8.92           C
ATOM   4339  N9    G a2543     183.465 131.627 214.065  1.00  8.92           N
ATOM   4340  C8    G a2543     184.386 131.760 213.059  1.00  8.92           C
ATOM   4341  N7    G a2543     185.068 132.864 213.140  1.00  8.92           N
ATOM   4342  C5    G a2543     184.567 133.502 214.262  1.00  8.92           C
ATOM   4343  C6    G a2543     184.915 134.736 214.872  1.00  8.92           C
ATOM   4344  O6    G a2543     185.750 135.562 214.517  1.00  8.92           O
ATOM   4345  N1    G a2543     184.147 134.983 216.000  1.00  8.92           N
ATOM   4346  C2    G a2543     183.173 134.155 216.494  1.00  8.92           C
ATOM   4347  N2    G a2543     182.533 134.545 217.602  1.00  8.92           N
ATOM   4348  N3    G a2543     182.858 133.009 215.941  1.00  8.92           N
ATOM   4349  C4    G a2543     183.581 132.744 214.844  1.00  8.92           C
ATOM   4350  P     G a2544     179.394 130.631 210.607  1.00  8.95           P
ATOM   4351  OP1   G a2544     178.320 129.831 209.981  1.00  8.95           O
ATOM   4352  OP2   G a2544     180.480 131.181 209.782  1.00  8.95           O1-
ATOM   4353  O5'   G a2544     178.772 131.858 211.405  1.00  8.95           O
ATOM   4354  C5'   G a2544     177.823 131.658 212.433  1.00  8.95           C
ATOM   4355  C4'   G a2544     177.786 132.816 213.398  1.00  8.95           C
ATOM   4356  O4'   G a2544     179.039 132.913 214.132  1.00  8.95           O
ATOM   4357  C3'   G a2544     177.618 134.196 212.787  1.00  8.95           C
ATOM   4358  O3'   G a2544     176.287 134.477 212.384  1.00  8.95           O
ATOM   4359  C2'   G a2544     178.145 135.096 213.897  1.00  8.95           C
ATOM   4360  O2'   G a2544     177.210 135.203 214.955  1.00  8.95           O
ATOM   4361  C1'   G a2544     179.335 134.270 214.392  1.00  8.95           C
ATOM   4362  N9    G a2544     180.550 134.640 213.649  1.00  8.95           N
ATOM   4363  C8    G a2544     181.130 134.012 212.579  1.00  8.95           C
ATOM   4364  N7    G a2544     182.185 134.639 212.136  1.00  8.95           N
ATOM   4365  C5    G a2544     182.289 135.744 212.970  1.00  8.95           C
ATOM   4366  C6    G a2544     183.227 136.797 212.994  1.00  8.95           C
ATOM   4367  O6    G a2544     184.195 136.966 212.259  1.00  8.95           O
ATOM   4368  N1    G a2544     182.937 137.711 214.009  1.00  8.95           N
ATOM   4369  C2    G a2544     181.889 137.643 214.892  1.00  8.95           C
ATOM   4370  N2    G a2544     181.778 138.627 215.793  1.00  8.95           N
ATOM   4371  N3    G a2544     181.013 136.666 214.874  1.00  8.95           N
ATOM   4372  C4    G a2544     181.273 135.768 213.900  1.00  8.95           C
ATOM   4373  P     G a2545     175.987 135.493 211.175  1.00  8.43           P
ATOM   4374  OP1   G a2545     174.537 135.446 210.881  1.00  8.43           O
ATOM   4375  OP2   G a2545     176.939 135.242 210.073  1.00  8.43           O1-
ATOM   4376  O5'   G a2545     176.349 136.916 211.775  1.00  8.43           O
ATOM   4377  C5'   G a2545     175.718 137.397 212.949  1.00  8.43           C
ATOM   4378  C4'   G a2545     176.470 138.571 213.519  1.00  8.43           C
ATOM   4379  O4'   G a2545     177.850 138.204 213.773  1.00  8.43           O
ATOM   4380  C3'   G a2545     176.588 139.783 212.612  1.00  8.43           C
ATOM   4381  O3'   G a2545     175.412 140.570 212.577  1.00  8.43           O
ATOM   4382  C2'   G a2545     177.795 140.506 213.196  1.00  8.43           C
ATOM   4383  O2'   G a2545     177.437 141.168 214.402  1.00  8.43           O
ATOM   4384  C1'   G a2545     178.687 139.323 213.561  1.00  8.43           C
ATOM   4385  N9    G a2545     179.665 138.998 212.506  1.00  8.43           N
ATOM   4386  C8    G a2545     179.667 137.919 211.663  1.00  8.43           C
ATOM   4387  N7    G a2545     180.685 137.916 210.853  1.00  8.43           N
ATOM   4388  C5    G a2545     181.406 139.047 211.197  1.00  8.43           C
ATOM   4389  C6    G a2545     182.605 139.581 210.669  1.00  8.43           C
ATOM   4390  O6    G a2545     183.304 139.142 209.768  1.00  8.43           O
ATOM   4391  N1    G a2545     182.966 140.758 211.303  1.00  8.43           N
ATOM   4392  C2    G a2545     182.282 141.367 212.324  1.00  8.43           C
ATOM   4393  N2    G a2545     182.814 142.500 212.798  1.00  8.43           N
ATOM   4394  N3    G a2545     181.164 140.874 212.823  1.00  8.43           N
ATOM   4395  C4    G a2545     180.787 139.733 212.217  1.00  8.43           C
ATOM   4396  P     U a2546     175.013 141.332 211.219  1.00  9.43           P
ATOM   4397  OP1   U a2546     173.771 142.117 211.434  1.00  9.43           O
ATOM   4398  OP2   U a2546     175.067 140.350 210.129  1.00  9.43           O1-
ATOM   4399  O5'   U a2546     176.228 142.325 210.956  1.00  9.43           O
ATOM   4400  C5'   U a2546     176.474 143.429 211.812  1.00  9.43           C
ATOM   4401  C4'   U a2546     177.789 144.090 211.484  1.00  9.43           C
ATOM   4402  O4'   U a2546     178.872 143.132 211.525  1.00  9.43           O
ATOM   4403  C3'   U a2546     177.915 144.699 210.100  1.00  9.43           C
ATOM   4404  O3'   U a2546     177.239 145.927 210.003  1.00  9.43           O
ATOM   4405  C2'   U a2546     179.425 144.817 209.943  1.00  9.43           C
ATOM   4406  O2'   U a2546     179.918 145.919 210.693  1.00  9.43           O
ATOM   4407  C1'   U a2546     179.890 143.527 210.627  1.00  9.43           C
ATOM   4408  N1    U a2546     180.113 142.433 209.658  1.00  9.43           N
ATOM   4409  C2    U a2546     181.347 142.372 209.040  1.00  9.43           C
ATOM   4410  O2    U a2546     182.221 143.170 209.269  1.00  9.43           O
ATOM   4411  N3    U a2546     181.508 141.333 208.158  1.00  9.43           N
ATOM   4412  C4    U a2546     180.556 140.382 207.846  1.00  9.43           C
ATOM   4413  O4    U a2546     180.815 139.511 207.037  1.00  9.43           O
ATOM   4414  C5    U a2546     179.304 140.520 208.527  1.00  9.43           C
ATOM   4415  C6    U a2546     179.132 141.522 209.387  1.00  9.43           C
ATOM   4416  P     A a2547     176.842 146.501 208.570  1.00 12.16           P
ATOM   4417  OP1   A a2547     176.461 145.395 207.675  1.00 12.16           O
ATOM   4418  OP2   A a2547     177.904 147.459 208.162  1.00 12.16           O1-
ATOM   4419  O5'   A a2547     175.495 147.260 208.872  1.00 12.16           O
ATOM   4420  C5'   A a2547     175.244 148.538 208.332  1.00 12.16           C
ATOM   4421  C4'   A a2547     174.530 149.373 209.352  1.00 12.16           C
ATOM   4422  O4'   A a2547     175.502 150.054 210.183  1.00 12.16           O
ATOM   4423  C3'   A a2547     173.640 150.468 208.798  1.00 12.16           C
ATOM   4424  O3'   A a2547     172.345 149.943 208.547  1.00 12.16           O
ATOM   4425  C2'   A a2547     173.639 151.513 209.909  1.00 12.16           C
ATOM   4426  O2'   A a2547     172.642 151.197 210.865  1.00 12.16           O
ATOM   4427  C1'   A a2547     175.019 151.313 210.556  1.00 12.16           C
ATOM   4428  N9    A a2547     176.031 152.318 210.192  1.00 12.16           N
ATOM   4429  C8    A a2547     177.179 152.134 209.468  1.00 12.16           C
ATOM   4430  N7    A a2547     177.917 153.202 209.352  1.00 12.16           N
ATOM   4431  C5    A a2547     177.210 154.149 210.081  1.00 12.16           C
ATOM   4432  C6    A a2547     177.436 155.503 210.353  1.00 12.16           C
ATOM   4433  N6    A a2547     178.497 156.184 209.937  1.00 12.16           N
ATOM   4434  N1    A a2547     176.514 156.144 211.098  1.00 12.16           N
ATOM   4435  C2    A a2547     175.443 155.480 211.525  1.00 12.16           C
ATOM   4436  N3    A a2547     175.110 154.219 211.341  1.00 12.16           N
ATOM   4437  C4    A a2547     176.051 153.613 210.604  1.00 12.16           C
ATOM   4438  P     U a2548     171.592 150.190 207.154  1.00 11.11           P
ATOM   4439  OP1   U a2548     170.732 149.005 206.933  1.00 11.11           O
ATOM   4440  OP2   U a2548     172.599 150.598 206.149  1.00 11.11           O1-
ATOM   4441  O5'   U a2548     170.599 151.399 207.464  1.00 11.11           O
ATOM   4442  C5'   U a2548     169.725 151.339 208.582  1.00 11.11           C
ATOM   4443  C4'   U a2548     169.435 152.716 209.130  1.00 11.11           C
ATOM   4444  O4'   U a2548     170.597 153.257 209.811  1.00 11.11           O
ATOM   4445  C3'   U a2548     169.097 153.769 208.091  1.00 11.11           C
ATOM   4446  O3'   U a2548     167.756 153.649 207.662  1.00 11.11           O
ATOM   4447  C2'   U a2548     169.408 155.069 208.826  1.00 11.11           C
ATOM   4448  O2'   U a2548     168.360 155.371 209.729  1.00 11.11           O
ATOM   4449  C1'   U a2548     170.625 154.662 209.664  1.00 11.11           C
ATOM   4450  N1    U a2548     171.933 155.060 209.090  1.00 11.11           N
ATOM   4451  C2    U a2548     172.421 156.324 209.342  1.00 11.11           C
ATOM   4452  O2    U a2548     171.804 157.141 209.981  1.00 11.11           O
ATOM   4453  N3    U a2548     173.649 156.596 208.799  1.00 11.11           N
ATOM   4454  C4    U a2548     174.433 155.736 208.063  1.00 11.11           C
ATOM   4455  O4    U a2548     175.523 156.100 207.647  1.00 11.11           O
ATOM   4456  C5    U a2548     173.861 154.448 207.846  1.00 11.11           C
ATOM   4457  C6    U a2548     172.664 154.171 208.352  1.00 11.11           C
ATOM   4458  P     G a2549     167.286 154.311 206.281  1.00  8.62           P
ATOM   4459  OP1   G a2549     165.880 153.930 206.020  1.00  8.62           O
ATOM   4460  OP2   G a2549     168.306 154.013 205.260  1.00  8.62           O1-
ATOM   4461  O5'   G a2549     167.344 155.860 206.600  1.00  8.62           O
ATOM   4462  C5'   G a2549     167.951 156.774 205.710  1.00  8.62           C
ATOM   4463  C4'   G a2549     168.271 158.061 206.420  1.00  8.62           C
ATOM   4464  O4'   G a2549     169.435 157.859 207.259  1.00  8.62           O
ATOM   4465  C3'   G a2549     168.656 159.221 205.521  1.00  8.62           C
ATOM   4466  O3'   G a2549     167.526 159.901 205.014  1.00  8.62           O
ATOM   4467  C2'   G a2549     169.540 160.076 206.422  1.00  8.62           C
ATOM   4468  O2'   G a2549     168.747 160.825 207.334  1.00  8.62           O
ATOM   4469  C1'   G a2549     170.268 158.997 207.216  1.00  8.62           C
ATOM   4470  N9    G a2549     171.566 158.612 206.630  1.00  8.62           N
ATOM   4471  C8    G a2549     171.916 157.371 206.156  1.00  8.62           C
ATOM   4472  N7    G a2549     173.143 157.314 205.732  1.00  8.62           N
ATOM   4473  C5    G a2549     173.639 158.589 205.949  1.00  8.62           C
ATOM   4474  C6    G a2549     174.917 159.143 205.710  1.00  8.62           C
ATOM   4475  O6    G a2549     175.906 158.625 205.223  1.00  8.62           O
ATOM   4476  N1    G a2549     174.991 160.475 206.081  1.00  8.62           N
ATOM   4477  C2    G a2549     173.981 161.197 206.644  1.00  8.62           C
ATOM   4478  N2    G a2549     174.258 162.470 206.934  1.00  8.62           N
ATOM   4479  N3    G a2549     172.787 160.696 206.878  1.00  8.62           N
ATOM   4480  C4    G a2549     172.683 159.401 206.511  1.00  8.62           C
ATOM   4481  P     G a2550     167.575 160.516 203.544  1.00  9.18           P
ATOM   4482  OP1   G a2550     166.209 160.935 203.191  1.00  9.18           O
ATOM   4483  OP2   G a2550     168.297 159.558 202.694  1.00  9.18           O1-
ATOM   4484  O5'   G a2550     168.504 161.796 203.695  1.00  9.18           O
ATOM   4485  C5'   G a2550     168.046 162.957 204.375  1.00  9.18           C
ATOM   4486  C4'   G a2550     169.027 164.085 204.208  1.00  9.18           C
ATOM   4487  O4'   G a2550     170.256 163.789 204.919  1.00  9.18           O
ATOM   4488  C3'   G a2550     169.489 164.299 202.779  1.00  9.18           C
ATOM   4489  O3'   G a2550     168.566 165.024 202.007  1.00  9.18           O
ATOM   4490  C2'   G a2550     170.832 164.994 202.949  1.00  9.18           C
ATOM   4491  O2'   G a2550     170.659 166.367 203.269  1.00  9.18           O
ATOM   4492  C1'   G a2550     171.366 164.281 204.186  1.00  9.18           C
ATOM   4493  N9    G a2550     172.238 163.144 203.859  1.00  9.18           N
ATOM   4494  C8    G a2550     171.884 161.822 203.928  1.00  9.18           C
ATOM   4495  N7    G a2550     172.863 161.020 203.645  1.00  9.18           N
ATOM   4496  C5    G a2550     173.919 161.865 203.391  1.00  9.18           C
ATOM   4497  C6    G a2550     175.242 161.557 203.019  1.00  9.18           C
ATOM   4498  O6    G a2550     175.722 160.444 202.863  1.00  9.18           O
ATOM   4499  N1    G a2550     176.011 162.697 202.859  1.00  9.18           N
ATOM   4500  C2    G a2550     175.569 163.991 202.995  1.00  9.18           C
ATOM   4501  N2    G a2550     176.465 164.966 202.787  1.00  9.18           N
ATOM   4502  N3    G a2550     174.333 164.285 203.348  1.00  9.18           N
ATOM   4503  C4    G a2550     173.566 163.187 203.525  1.00  9.18           C
ATOM   4504  P     C a2551     168.265 164.546 200.513  1.00  9.21           P
ATOM   4505  OP1   C a2551     167.181 165.401 200.016  1.00  9.21           O
ATOM   4506  OP2   C a2551     168.105 163.081 200.491  1.00  9.21           O1-
ATOM   4507  O5'   C a2551     169.601 164.913 199.734  1.00  9.21           O
ATOM   4508  C5'   C a2551     170.033 166.261 199.633  1.00  9.21           C
ATOM   4509  C4'   C a2551     171.344 166.371 198.897  1.00  9.21           C
ATOM   4510  O4'   C a2551     172.416 165.849 199.718  1.00  9.21           O
ATOM   4511  C3'   C a2551     171.453 165.579 197.605  1.00  9.21           C
ATOM   4512  O3'   C a2551     170.832 166.243 196.517  1.00  9.21           O
ATOM   4513  C2'   C a2551     172.957 165.424 197.438  1.00  9.21           C
ATOM   4514  O2'   C a2551     173.513 166.616 196.904  1.00  9.21           O
ATOM   4515  C1'   C a2551     173.417 165.285 198.897  1.00  9.21           C
ATOM   4516  N1    C a2551     173.635 163.873 199.304  1.00  9.21           N
ATOM   4517  C2    C a2551     174.895 163.311 199.099  1.00  9.21           C
ATOM   4518  O2    C a2551     175.773 164.005 198.592  1.00  9.21           O
ATOM   4519  N3    C a2551     175.112 162.029 199.448  1.00  9.21           N
ATOM   4520  C4    C a2551     174.136 161.312 199.994  1.00  9.21           C
ATOM   4521  N4    C a2551     174.391 160.053 200.318  1.00  9.21           N
ATOM   4522  C5    C a2551     172.839 161.851 200.207  1.00  9.21           C
ATOM   4523  C6    C a2551     172.640 163.126 199.862  1.00  9.21           C
ATOM   4524  P     U a2552     169.716 165.497 195.650  1.00 11.53           P
ATOM   4525  OP1   U a2552     168.774 166.526 195.113  1.00 11.53           O1-
ATOM   4526  OP2   U a2552     169.235 164.322 196.457  1.00 11.53           O
ATOM   4527  O5'   U a2552     170.515 164.900 194.416  1.00 11.53           O
ATOM   4528  C5'   U a2552     171.456 165.674 193.683  1.00 11.53           C
ATOM   4529  C4'   U a2552     172.627 164.819 193.270  1.00 11.53           C
ATOM   4530  O4'   U a2552     173.321 164.348 194.450  1.00 11.53           O
ATOM   4531  C3'   U a2552     172.266 163.542 192.529  1.00 11.53           C
ATOM   4532  O3'   U a2552     172.012 163.770 191.154  1.00 11.53           O
ATOM   4533  C2'   U a2552     173.481 162.650 192.785  1.00 11.53           C
ATOM   4534  O2'   U a2552     174.536 162.982 191.894  1.00 11.53           O
ATOM   4535  C1'   U a2552     173.902 163.085 194.195  1.00 11.53           C
ATOM   4536  N1    U a2552     173.427 162.106 195.184  1.00  0.00           N
ATOM   4537  C2    U a2552     174.218 161.076 195.535  1.00  0.00           C
ATOM   4538  O2    U a2552     175.318 160.966 195.030  1.00  0.00           O
ATOM   4539  N3    U a2552     173.812 160.170 196.444  1.00  0.00           N
ATOM   4540  C4    U a2552     172.594 160.278 197.013  1.00  0.00           C
ATOM   4541  O4    U a2552     172.223 159.456 197.833  1.00  0.00           O
ATOM   4542  C5    U a2552     171.750 161.354 196.650  1.00  0.00           C
ATOM   4543  C6    U a2552     172.185 162.251 195.738  1.00  0.00           C
ATOM   4544  H5    U a2552     170.771 161.457 197.095  1.00  0.00           H
ATOM   4545  H3    U a2552     174.395 159.436 196.689  1.00  0.00           H
ATOM   4546  H6    U a2552     171.555 163.080 195.448  1.00  0.00           H
ATOM   4547  P     G a2553     170.711 163.157 190.446  1.00 15.04           P
ATOM   4548  OP1   G a2553     170.847 163.358 188.990  1.00 15.04           O
ATOM   4549  OP2   G a2553     169.497 163.693 191.108  1.00 15.04           O1-
ATOM   4550  O5'   G a2553     170.822 161.602 190.744  1.00 15.04           O
ATOM   4551  C5'   G a2553     169.679 160.771 190.636  1.00 15.04           C
ATOM   4552  C4'   G a2553     170.056 159.346 190.307  1.00 15.04           C
ATOM   4553  O4'   G a2553     170.488 159.248 188.925  1.00 15.04           O
ATOM   4554  C3'   G a2553     171.206 158.733 191.093  1.00 15.04           C
ATOM   4555  O3'   G a2553     170.818 158.280 192.374  1.00 15.04           O
ATOM   4556  C2'   G a2553     171.656 157.603 190.178  1.00 15.04           C
ATOM   4557  O2'   G a2553     170.784 156.491 190.279  1.00 15.04           O
ATOM   4558  C1'   G a2553     171.469 158.236 188.801  1.00 15.04           C
ATOM   4559  N9    G a2553     172.718 158.849 188.335  1.00 15.04           N
ATOM   4560  C8    G a2553     173.030 160.183 188.314  1.00 15.04           C
ATOM   4561  N7    G a2553     174.225 160.403 187.847  1.00 15.04           N
ATOM   4562  C5    G a2553     174.720 159.145 187.552  1.00 15.04           C
ATOM   4563  C6    G a2553     175.978 158.745 187.025  1.00 15.04           C
ATOM   4564  O6    G a2553     176.912 159.471 186.692  1.00 15.04           O
ATOM   4565  N1    G a2553     176.082 157.374 186.876  1.00 15.04           N
ATOM   4566  C2    G a2553     175.101 156.477 187.203  1.00 15.04           C
ATOM   4567  N2    G a2553     175.391 155.183 186.996  1.00 15.04           N
ATOM   4568  N3    G a2553     173.927 156.833 187.712  1.00 15.04           N
ATOM   4569  C4    G a2553     173.805 158.168 187.857  1.00 15.04           C
ATOM   4570  P     U a2554     171.184 159.123 193.687  1.00 15.78           P
ATOM   4571  OP1   U a2554     170.804 158.272 194.824  1.00 15.78           O
ATOM   4572  OP2   U a2554     170.661 160.498 193.610  1.00 15.78           O1-
ATOM   4573  O5'   U a2554     172.769 159.246 193.651  1.00 15.78           O
ATOM   4574  C5'   U a2554     173.586 158.197 194.134  1.00 15.78           C
ATOM   4575  C4'   U a2554     173.958 157.245 193.035  1.00 15.78           C
ATOM   4576  O4'   U a2554     174.418 157.976 191.869  1.00 15.78           O
ATOM   4577  C3'   U a2554     175.103 156.315 193.374  1.00 15.78           C
ATOM   4578  O3'   U a2554     174.663 155.213 194.134  1.00 15.78           O
ATOM   4579  C2'   U a2554     175.672 155.951 192.007  1.00 15.78           C
ATOM   4580  O2'   U a2554     174.902 154.919 191.409  1.00 15.78           O
ATOM   4581  C1'   U a2554     175.443 157.254 191.223  1.00 15.78           C
ATOM   4582  N1    U a2554     176.643 158.122 191.144  1.00 15.78           N
ATOM   4583  C2    U a2554     177.509 157.905 190.101  1.00 15.78           C
ATOM   4584  O2    U a2554     177.335 157.022 189.288  1.00 15.78           O
ATOM   4585  N3    U a2554     178.596 158.741 190.051  1.00 15.78           N
ATOM   4586  C4    U a2554     178.877 159.769 190.919  1.00 15.78           C
ATOM   4587  O4    U a2554     179.894 160.435 190.757  1.00 15.78           O
ATOM   4588  C5    U a2554     177.932 159.942 191.977  1.00 15.78           C
ATOM   4589  C6    U a2554     176.869 159.129 192.053  1.00 15.78           C
ATOM   4590  P     U a2555     175.280 154.957 195.589  1.00 20.81           P
ATOM   4591  OP1   U a2555     174.300 154.141 196.328  1.00 20.81           O
ATOM   4592  OP2   U a2555     175.766 156.224 196.183  1.00 20.81           O1-
ATOM   4593  O5'   U a2555     176.584 154.110 195.272  1.00 20.81           O
ATOM   4594  C5'   U a2555     176.508 152.724 194.999  1.00 20.81           C
ATOM   4595  C4'   U a2555     177.778 152.214 194.365  1.00 20.81           C
ATOM   4596  O4'   U a2555     178.032 152.854 193.090  1.00 20.81           O
ATOM   4597  C3'   U a2555     179.059 152.449 195.139  1.00 20.81           C
ATOM   4598  O3'   U a2555     179.196 151.566 196.235  1.00 20.81           O
ATOM   4599  C2'   U a2555     180.117 152.254 194.062  1.00 20.81           C
ATOM   4600  O2'   U a2555     180.288 150.875 193.775  1.00 20.81           O
ATOM   4601  C1'   U a2555     179.431 152.892 192.854  1.00 20.81           C
ATOM   4602  N1    U a2555     179.851 154.293 192.631  1.00 20.81           N
ATOM   4603  C2    U a2555     181.117 154.538 192.125  1.00 20.81           C
ATOM   4604  O2    U a2555     181.918 153.656 191.868  1.00 20.81           O
ATOM   4605  N3    U a2555     181.432 155.860 191.945  1.00 20.81           N
ATOM   4606  C4    U a2555     180.609 156.935 192.196  1.00 20.81           C
ATOM   4607  O4    U a2555     181.002 158.078 191.982  1.00 20.81           O
ATOM   4608  C5    U a2555     179.328 156.596 192.712  1.00 20.81           C
ATOM   4609  C6    U a2555     178.991 155.323 192.898  1.00 20.81           C
ATOM   4610  P     C a2556     179.374 152.139 197.727  1.00 19.15           P
ATOM   4611  OP1   C a2556     179.854 151.006 198.551  1.00 19.15           O
ATOM   4612  OP2   C a2556     178.160 152.891 198.123  1.00 19.15           O1-
ATOM   4613  O5'   C a2556     180.538 153.222 197.603  1.00 19.15           O
ATOM   4614  C5'   C a2556     181.837 152.866 197.169  1.00 19.15           C
ATOM   4615  C4'   C a2556     182.582 154.048 196.596  1.00 19.15           C
ATOM   4616  O4'   C a2556     181.770 154.749 195.617  1.00 19.15           O
ATOM   4617  C3'   C a2556     182.985 155.142 197.570  1.00 19.15           C
ATOM   4618  O3'   C a2556     184.117 154.787 198.348  1.00 19.15           O
ATOM   4619  C2'   C a2556     183.240 156.324 196.635  1.00 19.15           C
ATOM   4620  O2'   C a2556     184.517 156.223 196.016  1.00 19.15           O
ATOM   4621  C1'   C a2556     182.173 156.108 195.558  1.00 19.15           C
ATOM   4622  N1    C a2556     181.004 157.016 195.713  1.00 19.15           N
ATOM   4623  C2    C a2556     181.179 158.351 195.327  1.00 19.15           C
ATOM   4624  O2    C a2556     182.287 158.713 194.904  1.00 19.15           O
ATOM   4625  N3    C a2556     180.161 159.234 195.431  1.00 19.15           N
ATOM   4626  C4    C a2556     178.981 158.825 195.882  1.00 19.15           C
ATOM   4627  N4    C a2556     178.009 159.730 195.962  1.00 19.15           N
ATOM   4628  C5    C a2556     178.764 157.468 196.285  1.00 19.15           C
ATOM   4629  C6    C a2556     179.784 156.600 196.175  1.00 19.15           C
ATOM   4630  P     G a2557     184.356 155.438 199.799  1.00 15.00           P
ATOM   4631  OP1   G a2557     185.768 155.172 200.142  1.00 15.00           O
ATOM   4632  OP2   G a2557     183.276 155.008 200.718  1.00 15.00           O1-
ATOM   4633  O5'   G a2557     184.243 157.012 199.558  1.00 15.00           O
ATOM   4634  C5'   G a2557     185.299 157.746 198.948  1.00 15.00           C
ATOM   4635  C4'   G a2557     184.900 159.186 198.727  1.00 15.00           C
ATOM   4636  O4'   G a2557     183.703 159.231 197.898  1.00 15.00           O
ATOM   4637  C3'   G a2557     184.523 159.965 199.984  1.00 15.00           C
ATOM   4638  O3'   G a2557     185.663 160.494 200.651  1.00 15.00           O
ATOM   4639  C2'   G a2557     183.568 161.032 199.448  1.00 15.00           C
ATOM   4640  O2'   G a2557     184.295 162.104 198.856  1.00 15.00           O
ATOM   4641  C1'   G a2557     182.852 160.274 198.326  1.00 15.00           C
ATOM   4642  N9    G a2557     181.556 159.681 198.736  1.00 15.00           N
ATOM   4643  C8    G a2557     181.332 158.361 199.045  1.00 15.00           C
ATOM   4644  N7    G a2557     180.085 158.105 199.347  1.00 15.00           N
ATOM   4645  C5    G a2557     179.441 159.334 199.238  1.00 15.00           C
ATOM   4646  C6    G a2557     178.074 159.701 199.425  1.00 15.00           C
ATOM   4647  O6    G a2557     177.135 158.995 199.769  1.00 15.00           O
ATOM   4648  N1    G a2557     177.856 161.052 199.210  1.00 15.00           N
ATOM   4649  C2    G a2557     178.817 161.945 198.831  1.00 15.00           C
ATOM   4650  N2    G a2557     178.436 163.214 198.650  1.00 15.00           N
ATOM   4651  N3    G a2557     180.084 161.614 198.635  1.00 15.00           N
ATOM   4652  C4    G a2557     180.334 160.308 198.854  1.00 15.00           C
ATOM   4653  P     C a2558     185.726 160.597 202.255  1.00 14.04           P
ATOM   4654  OP1   C a2558     187.128 160.894 202.647  1.00 14.04           O
ATOM   4655  OP2   C a2558     185.068 159.425 202.860  1.00 14.04           O1-
ATOM   4656  O5'   C a2558     184.856 161.884 202.593  1.00 14.04           O
ATOM   4657  C5'   C a2558     185.268 163.169 202.151  1.00 14.04           C
ATOM   4658  C4'   C a2558     184.139 164.170 202.203  1.00 14.04           C
ATOM   4659  O4'   C a2558     183.065 163.760 201.309  1.00 14.04           O
ATOM   4660  C3'   C a2558     183.441 164.329 203.546  1.00 14.04           C
ATOM   4661  O3'   C a2558     184.158 165.138 204.463  1.00 14.04           O
ATOM   4662  C2'   C a2558     182.094 164.917 203.145  1.00 14.04           C
ATOM   4663  O2'   C a2558     182.221 166.299 202.850  1.00 14.04           O
ATOM   4664  C1'   C a2558     181.819 164.177 201.837  1.00 14.04           C
ATOM   4665  N1    C a2558     180.948 162.994 202.028  1.00 14.04           N
ATOM   4666  C2    C a2558     179.566 163.194 202.112  1.00 14.04           C
ATOM   4667  O2    C a2558     179.134 164.350 202.036  1.00 14.04           O
ATOM   4668  N3    C a2558     178.756 162.131 202.263  1.00 14.04           N
ATOM   4669  C4    C a2558     179.280 160.912 202.331  1.00 14.04           C
ATOM   4670  N4    C a2558     178.456 159.889 202.494  1.00 14.04           N
ATOM   4671  C5    C a2558     180.683 160.684 202.250  1.00 14.04           C
ATOM   4672  C6    C a2558     181.477 161.740 202.107  1.00 14.04           C
ATOM   4673  P     C a2559     184.092 164.806 206.032  1.00 12.50           P
ATOM   4674  OP1   C a2559     184.996 165.763 206.718  1.00 12.50           O
ATOM   4675  OP2   C a2559     184.231 163.351 206.246  1.00 12.50           O1-
ATOM   4676  O5'   C a2559     182.591 165.153 206.422  1.00 12.50           O
ATOM   4677  C5'   C a2559     182.119 166.485 206.348  1.00 12.50           C
ATOM   4678  C4'   C a2559     180.611 166.541 206.413  1.00 12.50           C
ATOM   4679  O4'   C a2559     180.019 165.749 205.346  1.00 12.50           O
ATOM   4680  C3'   C a2559     179.968 165.969 207.662  1.00 12.50           C
ATOM   4681  O3'   C a2559     180.085 166.814 208.785  1.00 12.50           O
ATOM   4682  C2'   C a2559     178.532 165.747 207.198  1.00 12.50           C
ATOM   4683  O2'   C a2559     177.838 166.983 207.105  1.00 12.50           O
ATOM   4684  C1'   C a2559     178.769 165.231 205.778  1.00 12.50           C
ATOM   4685  N1    C a2559     178.794 163.748 205.739  1.00 12.50           N
ATOM   4686  C2    C a2559     177.566 163.079 205.762  1.00 12.50           C
ATOM   4687  O2    C a2559     176.513 163.714 205.811  1.00 12.50           O
ATOM   4688  N3    C a2559     177.535 161.734 205.748  1.00 12.50           N
ATOM   4689  C4    C a2559     178.660 161.038 205.710  1.00 12.50           C
ATOM   4690  N4    C a2559     178.553 159.715 205.698  1.00 12.50           N
ATOM   4691  C5    C a2559     179.935 161.684 205.691  1.00 12.50           C
ATOM   4692  C6    C a2559     179.953 163.023 205.710  1.00 12.50           C
ATOM   4693  P     A a2560     180.165 166.168 210.248  1.00 11.10           P
ATOM   4694  OP1   A a2560     180.595 167.237 211.175  1.00 11.10           O
ATOM   4695  OP2   A a2560     180.918 164.895 210.155  1.00 11.10           O1-
ATOM   4696  O5'   A a2560     178.662 165.760 210.575  1.00 11.10           O
ATOM   4697  C5'   A a2560     177.609 166.713 210.540  1.00 11.10           C
ATOM   4698  C4'   A a2560     176.306 166.074 210.944  1.00 11.10           C
ATOM   4699  O4'   A a2560     175.815 165.217 209.884  1.00 11.10           O
ATOM   4700  C3'   A a2560     176.373 165.149 212.146  1.00 11.10           C
ATOM   4701  O3'   A a2560     176.369 165.849 213.371  1.00 11.10           O
ATOM   4702  C2'   A a2560     175.146 164.273 211.953  1.00 11.10           C
ATOM   4703  O2'   A a2560     173.974 165.018 212.257  1.00 11.10           O
ATOM   4704  C1'   A a2560     175.165 164.092 210.440  1.00 11.10           C
ATOM   4705  N9    A a2560     175.871 162.886 209.981  1.00 11.10           N
ATOM   4706  C8    A a2560     177.155 162.787 209.527  1.00 11.10           C
ATOM   4707  N7    A a2560     177.456 161.593 209.128  1.00 11.10           N
ATOM   4708  C5    A a2560     176.296 160.867 209.294  1.00 11.10           C
ATOM   4709  C6    A a2560     175.966 159.527 209.062  1.00 11.10           C
ATOM   4710  N6    A a2560     176.823 158.645 208.557  1.00 11.10           N
ATOM   4711  N1    A a2560     174.713 159.131 209.340  1.00 11.10           N
ATOM   4712  C2    A a2560     173.847 160.025 209.836  1.00 11.10           C
ATOM   4713  N3    A a2560     174.047 161.306 210.105  1.00 11.10           N
ATOM   4714  C4    A a2560     175.305 161.658 209.829  1.00 11.10           C
ATOM   4715  P     U a2561     177.135 165.240 214.640  1.00 11.77           P
ATOM   4716  OP1   U a2561     176.964 166.214 215.734  1.00 11.77           O
ATOM   4717  OP2   U a2561     178.492 164.837 214.224  1.00 11.77           O1-
ATOM   4718  O5'   U a2561     176.331 163.906 214.981  1.00 11.77           O
ATOM   4719  C5'   U a2561     175.029 163.960 215.539  1.00 11.77           C
ATOM   4720  C4'   U a2561     174.362 162.606 215.521  1.00 11.77           C
ATOM   4721  O4'   U a2561     174.263 162.123 214.155  1.00 11.77           O
ATOM   4722  C3'   U a2561     175.078 161.479 216.244  1.00 11.77           C
ATOM   4723  O3'   U a2561     174.923 161.534 217.647  1.00 11.77           O
ATOM   4724  C2'   U a2561     174.451 160.247 215.599  1.00 11.77           C
ATOM   4725  O2'   U a2561     173.133 160.042 216.092  1.00 11.77           O
ATOM   4726  C1'   U a2561     174.349 160.712 214.143  1.00 11.77           C
ATOM   4727  N1    U a2561     175.554 160.309 213.390  1.00 11.77           N
ATOM   4728  C2    U a2561     175.487 159.077 212.791  1.00 11.77           C
ATOM   4729  O2    U a2561     174.501 158.375 212.828  1.00 11.77           O
ATOM   4730  N3    U a2561     176.619 158.701 212.125  1.00 11.77           N
ATOM   4731  C4    U a2561     177.792 159.405 212.021  1.00 11.77           C
ATOM   4732  O4    U a2561     178.706 158.909 211.383  1.00 11.77           O
ATOM   4733  C5    U a2561     177.799 160.674 212.678  1.00 11.77           C
ATOM   4734  C6    U a2561     176.702 161.070 213.331  1.00 11.77           C
ATOM   4735  P     U a2562     175.815 160.594 218.587  1.00 11.98           P
ATOM   4736  OP1   U a2562     175.676 161.138 219.953  1.00 11.98           O
ATOM   4737  OP2   U a2562     177.160 160.433 218.001  1.00 11.98           O1-
ATOM   4738  O5'   U a2562     175.076 159.185 218.523  1.00 11.98           O
ATOM   4739  C5'   U a2562     175.810 157.970 218.532  1.00 11.98           C
ATOM   4740  C4'   U a2562     175.066 156.894 217.784  1.00 11.98           C
ATOM   4741  O4'   U a2562     175.245 157.076 216.357  1.00 11.98           O
ATOM   4742  C3'   U a2562     175.526 155.465 218.035  1.00 11.98           C
ATOM   4743  O3'   U a2562     174.973 154.922 219.224  1.00 11.98           O
ATOM   4744  C2'   U a2562     175.065 154.741 216.777  1.00 11.98           C
ATOM   4745  O2'   U a2562     173.679 154.438 216.855  1.00 11.98           O
ATOM   4746  C1'   U a2562     175.264 155.820 215.710  1.00 11.98           C
ATOM   4747  N1    U a2562     176.539 155.681 214.964  1.00 11.98           N
ATOM   4748  C2    U a2562     176.788 154.506 214.266  1.00 11.98           C
ATOM   4749  O2    U a2562     176.026 153.569 214.252  1.00 11.98           O
ATOM   4750  N3    U a2562     177.971 154.461 213.577  1.00 11.98           N
ATOM   4751  C4    U a2562     178.911 155.453 213.525  1.00 11.98           C
ATOM   4752  O4    U a2562     179.932 155.271 212.867  1.00 11.98           O
ATOM   4753  C5    U a2562     178.583 156.640 214.252  1.00 11.98           C
ATOM   4754  C6    U a2562     177.435 156.713 214.938  1.00 11.98           C
ATOM   4755  P     U a2563     175.923 154.255 220.331  1.00 11.65           P
ATOM   4756  OP1   U a2563     175.069 153.749 221.423  1.00 11.65           O
ATOM   4757  OP2   U a2563     177.011 155.204 220.655  1.00 11.65           O1-
ATOM   4758  O5'   U a2563     176.526 152.982 219.589  1.00 11.65           O
ATOM   4759  C5'   U a2563     175.663 151.976 219.083  1.00 11.65           C
ATOM   4760  C4'   U a2563     176.419 150.943 218.290  1.00 11.65           C
ATOM   4761  O4'   U a2563     176.858 151.488 217.024  1.00 11.65           O
ATOM   4762  C3'   U a2563     177.700 150.421 218.922  1.00 11.65           C
ATOM   4763  O3'   U a2563     177.456 149.487 219.959  1.00 11.65           O
ATOM   4764  C2'   U a2563     178.441 149.846 217.717  1.00 11.65           C
ATOM   4765  O2'   U a2563     177.912 148.577 217.358  1.00 11.65           O
ATOM   4766  C1'   U a2563     178.054 150.847 216.620  1.00 11.65           C
ATOM   4767  N1    U a2563     179.094 151.871 216.380  1.00 11.65           N
ATOM   4768  C2    U a2563     180.062 151.572 215.442  1.00 11.65           C
ATOM   4769  O2    U a2563     180.085 150.527 214.832  1.00 11.65           O
ATOM   4770  N3    U a2563     181.011 152.534 215.245  1.00 11.65           N
ATOM   4771  C4    U a2563     181.080 153.749 215.889  1.00 11.65           C
ATOM   4772  O4    U a2563     181.995 154.509 215.609  1.00 11.65           O
ATOM   4773  C5    U a2563     180.049 153.988 216.850  1.00 11.65           C
ATOM   4774  C6    U a2563     179.108 153.066 217.060  1.00 11.65           C
ATOM   4775  P     A a2564     178.429 149.437 221.235  1.00 10.56           P
ATOM   4776  OP1   A a2564     177.789 148.505 222.180  1.00 10.56           O
ATOM   4777  OP2   A a2564     178.760 150.800 221.691  1.00 10.56           O1-
ATOM   4778  O5'   A a2564     179.754 148.766 220.658  1.00 10.56           O
ATOM   4779  C5'   A a2564     180.986 148.766 221.369  1.00 10.56           C
ATOM   4780  C4'   A a2564     181.984 147.882 220.659  1.00 10.56           C
ATOM   4781  O4'   A a2564     181.516 146.522 220.711  1.00 10.56           O
ATOM   4782  C3'   A a2564     182.152 148.177 219.175  1.00 10.56           C
ATOM   4783  O3'   A a2564     183.135 149.172 218.966  1.00 10.56           O
ATOM   4784  C2'   A a2564     182.508 146.816 218.563  1.00 10.56           C
ATOM   4785  O2'   A a2564     183.906 146.586 218.651  1.00 10.56           O
ATOM   4786  C1'   A a2564     181.822 145.841 219.516  1.00 10.56           C
ATOM   4787  N9    A a2564     180.573 145.210 219.052  1.00 10.56           N
ATOM   4788  C8    A a2564     179.308 145.703 219.234  1.00 10.56           C
ATOM   4789  N7    A a2564     178.370 144.907 218.823  1.00 10.56           N
ATOM   4790  C5    A a2564     179.055 143.799 218.365  1.00 10.56           C
ATOM   4791  C6    A a2564     178.602 142.593 217.806  1.00 10.56           C
ATOM   4792  N6    A a2564     177.312 142.324 217.615  1.00 10.56           N
ATOM   4793  N1    A a2564     179.533 141.683 217.438  1.00 10.56           N
ATOM   4794  C2    A a2564     180.821 141.981 217.643  1.00 10.56           C
ATOM   4795  N3    A a2564     181.367 143.072 218.165  1.00 10.56           N
ATOM   4796  C4    A a2564     180.416 143.955 218.516  1.00 10.56           C
ATOM   4797  P     A a2565     182.881 150.399 217.966  1.00  9.87           P
ATOM   4798  OP1   A a2565     184.008 151.335 218.180  1.00  9.87           O
ATOM   4799  OP2   A a2565     181.503 150.902 218.102  1.00  9.87           O1-
ATOM   4800  O5'   A a2565     183.052 149.741 216.530  1.00  9.87           O
ATOM   4801  C5'   A a2565     184.309 149.231 216.122  1.00  9.87           C
ATOM   4802  C4'   A a2565     184.149 148.262 214.983  1.00  9.87           C
ATOM   4803  O4'   A a2565     183.390 147.118 215.433  1.00  9.87           O
ATOM   4804  C3'   A a2565     183.374 148.772 213.778  1.00  9.87           C
ATOM   4805  O3'   A a2565     184.203 149.511 212.901  1.00  9.87           O
ATOM   4806  C2'   A a2565     182.846 147.486 213.145  1.00  9.87           C
ATOM   4807  O2'   A a2565     183.831 146.874 212.323  1.00  9.87           O
ATOM   4808  C1'   A a2565     182.628 146.598 214.374  1.00  9.87           C
ATOM   4809  N9    A a2565     181.219 146.544 214.786  1.00  9.87           N
ATOM   4810  C8    A a2565     180.427 147.546 215.270  1.00  9.87           C
ATOM   4811  N7    A a2565     179.213 147.156 215.540  1.00  9.87           N
ATOM   4812  C5    A a2565     179.212 145.816 215.190  1.00  9.87           C
ATOM   4813  C6    A a2565     178.226 144.817 215.224  1.00  9.87           C
ATOM   4814  N6    A a2565     176.987 145.026 215.659  1.00  9.87           N
ATOM   4815  N1    A a2565     178.571 143.574 214.818  1.00  9.87           N
ATOM   4816  C2    A a2565     179.809 143.346 214.391  1.00  9.87           C
ATOM   4817  N3    A a2565     180.809 144.204 214.306  1.00  9.87           N
ATOM   4818  C4    A a2565     180.448 145.422 214.736  1.00  9.87           C
ATOM   4819  P     A a2566     184.048 151.098 212.735  1.00 11.25           P
ATOM   4820  OP1   A a2566     185.435 151.613 212.731  1.00 11.25           O
ATOM   4821  OP2   A a2566     183.051 151.659 213.671  1.00 11.25           O1-
ATOM   4822  O5'   A a2566     183.423 151.254 211.279  1.00 11.25           O
ATOM   4823  C5'   A a2566     183.821 150.382 210.230  1.00 11.25           C
ATOM   4824  C4'   A a2566     182.695 149.478 209.806  1.00 11.25           C
ATOM   4825  O4'   A a2566     181.712 149.386 210.885  1.00 11.25           O
ATOM   4826  C3'   A a2566     181.922 149.947 208.567  1.00 11.25           C
ATOM   4827  O3'   A a2566     181.537 148.819 207.785  1.00 11.25           O
ATOM   4828  C2'   A a2566     180.672 150.569 209.174  1.00 11.25           C
ATOM   4829  O2'   A a2566     179.547 150.605 208.323  1.00 11.25           O
ATOM   4830  C1'   A a2566     180.434 149.641 210.356  1.00 11.25           C
ATOM   4831  N9    A a2566     179.519 150.214 211.342  1.00 11.25           N
ATOM   4832  C8    A a2566     179.419 151.517 211.737  1.00 11.25           C
ATOM   4833  N7    A a2566     178.435 151.736 212.564  1.00 11.25           N
ATOM   4834  C5    A a2566     177.834 150.495 212.697  1.00 11.25           C
ATOM   4835  C6    A a2566     176.724 150.056 213.431  1.00 11.25           C
ATOM   4836  N6    A a2566     175.988 150.844 214.210  1.00 11.25           N
ATOM   4837  N1    A a2566     176.396 148.761 213.327  1.00 11.25           N
ATOM   4838  C2    A a2566     177.113 147.960 212.536  1.00 11.25           C
ATOM   4839  N3    A a2566     178.170 148.254 211.796  1.00 11.25           N
ATOM   4840  C4    A a2566     178.481 149.550 211.927  1.00 11.25           C
ATOM   4841  P     G a2567     182.177 148.636 206.328  1.00  8.73           P
ATOM   4842  OP1   G a2567     182.317 149.974 205.710  1.00  8.73           O
ATOM   4843  OP2   G a2567     181.472 147.540 205.637  1.00  8.73           O1-
ATOM   4844  O5'   G a2567     183.650 148.152 206.641  1.00  8.73           O
ATOM   4845  C5'   G a2567     183.887 146.898 207.247  1.00  8.73           C
ATOM   4846  C4'   G a2567     185.284 146.460 206.921  1.00  8.73           C
ATOM   4847  O4'   G a2567     185.604 145.237 207.621  1.00  8.73           O
ATOM   4848  C3'   G a2567     185.526 146.140 205.456  1.00  8.73           C
ATOM   4849  O3'   G a2567     185.780 147.312 204.703  1.00  8.73           O
ATOM   4850  C2'   G a2567     186.715 145.189 205.520  1.00  8.73           C
ATOM   4851  O2'   G a2567     187.915 145.919 205.710  1.00  8.73           O
ATOM   4852  C1'   G a2567     186.433 144.431 206.820  1.00  8.73           C
ATOM   4853  N9    G a2567     185.776 143.120 206.639  1.00  8.73           N
ATOM   4854  C8    G a2567     184.497 142.785 206.993  1.00  8.73           C
ATOM   4855  N7    G a2567     184.209 141.540 206.748  1.00  8.73           N
ATOM   4856  C5    G a2567     185.374 141.010 206.223  1.00  8.73           C
ATOM   4857  C6    G a2567     185.683 139.709 205.751  1.00  8.73           C
ATOM   4858  O6    G a2567     184.961 138.723 205.727  1.00  8.73           O
ATOM   4859  N1    G a2567     186.987 139.616 205.298  1.00  8.73           N
ATOM   4860  C2    G a2567     187.880 140.650 205.280  1.00  8.73           C
ATOM   4861  N2    G a2567     189.098 140.396 204.801  1.00  8.73           N
ATOM   4862  N3    G a2567     187.603 141.868 205.705  1.00  8.73           N
ATOM   4863  C4    G a2567     186.349 141.977 206.157  1.00  8.73           C
ATOM   4864  P     U a2568     185.412 147.387 203.140  1.00  8.77           P
ATOM   4865  OP1   U a2568     185.520 148.803 202.745  1.00  8.77           O
ATOM   4866  OP2   U a2568     184.165 146.645 202.885  1.00  8.77           O1-
ATOM   4867  O5'   U a2568     186.574 146.571 202.433  1.00  8.77           O
ATOM   4868  C5'   U a2568     187.935 146.940 202.578  1.00  8.77           C
ATOM   4869  C4'   U a2568     188.815 145.930 201.899  1.00  8.77           C
ATOM   4870  O4'   U a2568     188.850 144.711 202.689  1.00  8.77           O
ATOM   4871  C3'   U a2568     188.332 145.483 200.524  1.00  8.77           C
ATOM   4872  O3'   U a2568     188.760 146.373 199.507  1.00  8.77           O
ATOM   4873  C2'   U a2568     188.900 144.075 200.399  1.00  8.77           C
ATOM   4874  O2'   U a2568     190.266 144.112 200.018  1.00  8.77           O
ATOM   4875  C1'   U a2568     188.818 143.585 201.845  1.00  8.77           C
ATOM   4876  N1    U a2568     187.578 142.824 202.122  1.00  8.77           N
ATOM   4877  C2    U a2568     187.635 141.476 201.867  1.00  8.77           C
ATOM   4878  O2    U a2568     188.627 140.936 201.437  1.00  8.77           O
ATOM   4879  N3    U a2568     186.506 140.773 202.138  1.00  8.77           N
ATOM   4880  C4    U a2568     185.328 141.264 202.636  1.00  8.77           C
ATOM   4881  O4    U a2568     184.395 140.496 202.826  1.00  8.77           O
ATOM   4882  C5    U a2568     185.340 142.675 202.867  1.00  8.77           C
ATOM   4883  C6    U a2568     186.432 143.394 202.614  1.00  8.77           C
ATOM   4884  P     G a2569     188.095 146.369 198.047  1.00  6.93           P
ATOM   4885  OP1   G a2569     188.744 147.480 197.310  1.00  6.93           O
ATOM   4886  OP2   G a2569     186.618 146.311 198.116  1.00  6.93           O1-
ATOM   4887  O5'   G a2569     188.645 145.040 197.384  1.00  6.93           O
ATOM   4888  C5'   G a2569     187.817 144.228 196.579  1.00  6.93           C
ATOM   4889  C4'   G a2569     188.374 142.835 196.479  1.00  6.93           C
ATOM   4890  O4'   G a2569     188.412 142.221 197.797  1.00  6.93           O
ATOM   4891  C3'   G a2569     187.544 141.870 195.650  1.00  6.93           C
ATOM   4892  O3'   G a2569     187.747 142.030 194.260  1.00  6.93           O
ATOM   4893  C2'   G a2569     187.971 140.522 196.208  1.00  6.93           C
ATOM   4894  O2'   G a2569     189.268 140.173 195.745  1.00  6.93           O
ATOM   4895  C1'   G a2569     188.062 140.859 197.701  1.00  6.93           C
ATOM   4896  N9    G a2569     186.753 140.684 198.360  1.00  6.93           N
ATOM   4897  C8    G a2569     185.952 141.648 198.915  1.00  6.93           C
ATOM   4898  N7    G a2569     184.846 141.161 199.385  1.00  6.93           N
ATOM   4899  C5    G a2569     184.922 139.806 199.139  1.00  6.93           C
ATOM   4900  C6    G a2569     184.016 138.750 199.408  1.00  6.93           C
ATOM   4901  O6    G a2569     182.933 138.803 199.971  1.00  6.93           O
ATOM   4902  N1    G a2569     184.496 137.528 198.965  1.00  6.93           N
ATOM   4903  C2    G a2569     185.693 137.332 198.331  1.00  6.93           C
ATOM   4904  N2    G a2569     186.013 136.097 197.962  1.00  6.93           N
ATOM   4905  N3    G a2569     186.530 138.307 198.062  1.00  6.93           N
ATOM   4906  C4    G a2569     186.088 139.500 198.494  1.00  6.93           C
ATOM   4907  P     G a2570     186.528 141.831 193.236  1.00  6.25           P
ATOM   4908  OP1   G a2570     187.029 142.294 191.928  1.00  6.25           O
ATOM   4909  OP2   G a2570     185.263 142.382 193.758  1.00  6.25           O1-
ATOM   4910  O5'   G a2570     186.368 140.256 193.176  1.00  6.25           O
ATOM   4911  C5'   G a2570     187.461 139.453 192.788  1.00  6.25           C
ATOM   4912  C4'   G a2570     187.102 137.996 192.778  1.00  6.25           C
ATOM   4913  O4'   G a2570     186.915 137.530 194.137  1.00  6.25           O
ATOM   4914  C3'   G a2570     185.795 137.635 192.086  1.00  6.25           C
ATOM   4915  O3'   G a2570     185.912 137.577 190.677  1.00  6.25           O
ATOM   4916  C2'   G a2570     185.458 136.299 192.725  1.00  6.25           C
ATOM   4917  O2'   G a2570     186.266 135.266 192.186  1.00  6.25           O
ATOM   4918  C1'   G a2570     185.898 136.553 194.168  1.00  6.25           C
ATOM   4919  N9    G a2570     184.785 137.062 194.984  1.00  6.25           N
ATOM   4920  C8    G a2570     184.549 138.330 195.437  1.00  6.25           C
ATOM   4921  N7    G a2570     183.454 138.412 196.128  1.00  6.25           N
ATOM   4922  C5    G a2570     182.939 137.130 196.115  1.00  6.25           C
ATOM   4923  C6    G a2570     181.768 136.590 196.690  1.00  6.25           C
ATOM   4924  O6    G a2570     180.910 137.159 197.354  1.00  6.25           O
ATOM   4925  N1    G a2570     181.642 135.240 196.429  1.00  6.25           N
ATOM   4926  C2    G a2570     182.523 134.487 195.696  1.00  6.25           C
ATOM   4927  N2    G a2570     182.233 133.193 195.532  1.00  6.25           N
ATOM   4928  N3    G a2570     183.619 134.974 195.149  1.00  6.25           N
ATOM   4929  C4    G a2570     183.757 136.287 195.406  1.00  6.25           C
ATOM   4930  P     U a2571     184.680 138.041 189.757  1.00  6.00           P
ATOM   4931  OP1   U a2571     185.068 137.921 188.339  1.00  6.00           O
ATOM   4932  OP2   U a2571     184.171 139.326 190.238  1.00  6.00           O1-
ATOM   4933  O5'   U a2571     183.559 136.954 190.051  1.00  6.00           O
ATOM   4934  C5'   U a2571     183.776 135.579 189.789  1.00  6.00           C
ATOM   4935  C4'   U a2571     182.673 134.745 190.378  1.00  6.00           C
ATOM   4936  O4'   U a2571     182.623 134.956 191.811  1.00  6.00           O
ATOM   4937  C3'   U a2571     181.269 135.090 189.895  1.00  6.00           C
ATOM   4938  O3'   U a2571     180.971 134.440 188.670  1.00  6.00           O
ATOM   4939  C2'   U a2571     180.386 134.645 191.055  1.00  6.00           C
ATOM   4940  O2'   U a2571     180.107 133.254 190.976  1.00  6.00           O
ATOM   4941  C1'   U a2571     181.294 134.914 192.263  1.00  6.00           C
ATOM   4942  N1    U a2571     180.976 136.194 192.939  1.00  6.00           N
ATOM   4943  C2    U a2571     179.882 136.154 193.766  1.00  6.00           C
ATOM   4944  O2    U a2571     179.243 135.149 193.920  1.00  6.00           O
ATOM   4945  N3    U a2571     179.569 137.311 194.416  1.00  6.00           N
ATOM   4946  C4    U a2571     180.227 138.511 194.321  1.00  6.00           C
ATOM   4947  O4    U a2571     179.814 139.477 194.966  1.00  6.00           O
ATOM   4948  C5    U a2571     181.365 138.483 193.439  1.00  6.00           C
ATOM   4949  C6    U a2571     181.685 137.357 192.795  1.00  6.00           C
ATOM   4950  P     A a2572     179.643 134.783 187.836  1.00  6.34           P
ATOM   4951  OP1   A a2572     178.493 134.908 188.741  1.00  6.34           O
ATOM   4952  OP2   A a2572     179.548 133.842 186.703  1.00  6.34           O1-
ATOM   4953  O5'   A a2572     179.901 136.247 187.273  1.00  6.34           O
ATOM   4954  C5'   A a2572     181.143 136.617 186.697  1.00  6.34           C
ATOM   4955  C4'   A a2572     180.940 137.485 185.483  1.00  6.34           C
ATOM   4956  O4'   A a2572     180.657 136.666 184.312  1.00  6.34           O
ATOM   4957  C3'   A a2572     179.796 138.501 185.576  1.00  6.34           C
ATOM   4958  O3'   A a2572     180.221 139.669 184.892  1.00  6.34           O
ATOM   4959  C2'   A a2572     178.696 137.839 184.748  1.00  6.34           C
ATOM   4960  O2'   A a2572     177.731 138.722 184.229  1.00  6.34           O
ATOM   4961  C1'   A a2572     179.531 137.197 183.648  1.00  6.34           C
ATOM   4962  N9    A a2572     178.870 136.147 182.878  1.00  6.34           N
ATOM   4963  C8    A a2572     178.523 134.881 183.239  1.00  6.34           C
ATOM   4964  N7    A a2572     177.951 134.206 182.276  1.00  6.34           N
ATOM   4965  C5    A a2572     177.936 135.090 181.218  1.00  6.34           C
ATOM   4966  C6    A a2572     177.460 134.969 179.904  1.00  6.34           C
ATOM   4967  N6    A a2572     176.886 133.868 179.417  1.00  6.34           N
ATOM   4968  N1    A a2572     177.601 136.043 179.101  1.00  6.34           N
ATOM   4969  C2    A a2572     178.177 137.149 179.582  1.00  6.34           C
ATOM   4970  N3    A a2572     178.662 137.377 180.797  1.00  6.34           N
ATOM   4971  C4    A a2572     178.501 136.295 181.572  1.00  6.34           C
ATOM   4972  P     C a2573     179.711 141.118 185.321  1.00  8.79           P
ATOM   4973  OP1   C a2573     178.726 140.987 186.412  1.00  8.79           O
ATOM   4974  OP2   C a2573     179.345 141.785 184.062  1.00  8.79           O1-
ATOM   4975  O5'   C a2573     181.028 141.833 185.848  1.00  8.79           O
ATOM   4976  C5'   C a2573     181.944 141.141 186.688  1.00  8.79           C
ATOM   4977  C4'   C a2573     182.429 142.032 187.801  1.00  8.79           C
ATOM   4978  O4'   C a2573     183.201 143.122 187.244  1.00  8.79           O
ATOM   4979  C3'   C a2573     181.347 142.716 188.627  1.00  8.79           C
ATOM   4980  O3'   C a2573     180.871 141.871 189.656  1.00  8.79           O
ATOM   4981  C2'   C a2573     182.061 143.951 189.166  1.00  8.79           C
ATOM   4982  O2'   C a2573     182.841 143.625 190.302  1.00  8.79           O
ATOM   4983  C1'   C a2573     183.019 144.288 188.016  1.00  8.79           C
ATOM   4984  N1    C a2573     182.508 145.367 187.142  1.00  8.79           N
ATOM   4985  C2    C a2573     182.526 146.672 187.646  1.00  8.79           C
ATOM   4986  O2    C a2573     182.933 146.881 188.797  1.00  8.79           O
ATOM   4987  N3    C a2573     182.072 147.678 186.868  1.00  8.79           N
ATOM   4988  C4    C a2573     181.639 147.427 185.639  1.00  8.79           C
ATOM   4989  N4    C a2573     181.205 148.470 184.905  1.00  8.79           N
ATOM   4990  C5    C a2573     181.624 146.110 185.093  1.00  8.79           C
ATOM   4991  C6    C a2573     182.065 145.113 185.875  1.00  8.79           C
ATOM   4992  P     G a2574     179.335 141.869 190.123  1.00  5.66           P
ATOM   4993  OP1   G a2574     178.441 142.078 188.971  1.00  5.66           O
ATOM   4994  OP2   G a2574     179.173 142.737 191.297  1.00  5.66           O1-
ATOM   4995  O5'   G a2574     179.163 140.377 190.638  1.00  5.66           O
ATOM   4996  C5'   G a2574     179.595 139.303 189.824  1.00  5.66           C
ATOM   4997  C4'   G a2574     178.632 138.149 189.900  1.00  5.66           C
ATOM   4998  O4'   G a2574     178.554 137.692 191.277  1.00  5.66           O
ATOM   4999  C3'   G a2574     177.186 138.466 189.515  1.00  5.66           C
ATOM   5000  O3'   G a2574     176.951 138.366 188.120  1.00  5.66           O
ATOM   5001  C2'   G a2574     176.404 137.435 190.317  1.00  5.66           C
ATOM   5002  O2'   G a2574     176.506 136.166 189.689  1.00  5.66           O
ATOM   5003  C1'   G a2574     177.222 137.383 191.609  1.00  5.66           C
ATOM   5004  N9    G a2574     176.770 138.372 192.608  1.00  5.66           N
ATOM   5005  C8    G a2574     177.406 139.529 192.963  1.00  5.66           C
ATOM   5006  N7    G a2574     176.782 140.205 193.882  1.00  5.66           N
ATOM   5007  C5    G a2574     175.666 139.440 194.166  1.00  5.66           C
ATOM   5008  C6    G a2574     174.604 139.636 195.086  1.00  5.66           C
ATOM   5009  O6    G a2574     174.441 140.566 195.863  1.00  5.66           O
ATOM   5010  N1    G a2574     173.679 138.620 195.044  1.00  5.66           N
ATOM   5011  C2    G a2574     173.757 137.528 194.231  1.00  5.66           C
ATOM   5012  N2    G a2574     172.777 136.639 194.321  1.00  5.66           N
ATOM   5013  N3    G a2574     174.738 137.327 193.376  1.00  5.66           N
ATOM   5014  C4    G a2574     175.652 138.308 193.388  1.00  5.66           C
ATOM   5015  P     C a2575     175.817 139.246 187.391  1.00  5.42           P
ATOM   5016  OP1   C a2575     175.762 138.801 185.991  1.00  5.42           O
ATOM   5017  OP2   C a2575     176.075 140.664 187.681  1.00  5.42           O1-
ATOM   5018  O5'   C a2575     174.448 138.840 188.102  1.00  5.42           O
ATOM   5019  C5'   C a2575     173.836 137.576 187.904  1.00  5.42           C
ATOM   5020  C4'   C a2575     172.591 137.452 188.749  1.00  5.42           C
ATOM   5021  O4'   C a2575     172.953 137.532 190.154  1.00  5.42           O
ATOM   5022  C3'   C a2575     171.553 138.560 188.564  1.00  5.42           C
ATOM   5023  O3'   C a2575     170.689 138.302 187.469  1.00  5.42           O
ATOM   5024  C2'   C a2575     170.820 138.567 189.905  1.00  5.42           C
ATOM   5025  O2'   C a2575     169.858 137.525 189.946  1.00  5.42           O
ATOM   5026  C1'   C a2575     171.953 138.228 190.878  1.00  5.42           C
ATOM   5027  N1    C a2575     172.546 139.450 191.474  1.00  5.42           N
ATOM   5028  C2    C a2575     171.944 140.008 192.604  1.00  5.42           C
ATOM   5029  O2    C a2575     170.934 139.479 193.069  1.00  5.42           O
ATOM   5030  N3    C a2575     172.481 141.114 193.154  1.00  5.42           N
ATOM   5031  C4    C a2575     173.570 141.671 192.627  1.00  5.42           C
ATOM   5032  N4    C a2575     174.061 142.765 193.215  1.00  5.42           N
ATOM   5033  C5    C a2575     174.213 141.127 191.474  1.00  5.42           C
ATOM   5034  C6    C a2575     173.664 140.034 190.934  1.00  5.42           C
ATOM   5035  P     G a2576     170.626 139.259 186.180  1.00  9.88           P
ATOM   5036  OP1   G a2576     170.133 138.436 185.068  1.00  9.88           O
ATOM   5037  OP2   G a2576     171.887 140.008 186.063  1.00  9.88           O1-
ATOM   5038  O5'   G a2576     169.471 140.312 186.492  1.00  9.88           O
ATOM   5039  C5'   G a2576     168.182 139.903 186.922  1.00  9.88           C
ATOM   5040  C4'   G a2576     167.099 140.403 185.997  1.00  9.88           C
ATOM   5041  O4'   G a2576     167.261 141.814 185.721  1.00  9.88           O
ATOM   5042  C3'   G a2576     167.055 139.761 184.623  1.00  9.88           C
ATOM   5043  O3'   G a2576     166.375 138.532 184.664  1.00  9.88           O
ATOM   5044  C2'   G a2576     166.334 140.804 183.761  1.00  9.88           C
ATOM   5045  O2'   G a2576     164.931 140.602 183.776  1.00  9.88           O
ATOM   5046  C1'   G a2576     166.664 142.122 184.479  1.00  9.88           C
ATOM   5047  N9    G a2576     167.550 142.996 183.681  1.00  9.88           N
ATOM   5048  C8    G a2576     167.338 144.328 183.404  1.00  9.88           C
ATOM   5049  N7    G a2576     168.272 144.842 182.668  1.00  9.88           N
ATOM   5050  C5    G a2576     169.139 143.784 182.420  1.00  9.88           C
ATOM   5051  C6    G a2576     170.336 143.714 181.664  1.00  9.88           C
ATOM   5052  O6    G a2576     170.880 144.618 181.053  1.00  9.88           O
ATOM   5053  N1    G a2576     170.911 142.448 181.660  1.00  9.88           N
ATOM   5054  C2    G a2576     170.393 141.363 182.313  1.00  9.88           C
ATOM   5055  N2    G a2576     171.049 140.198 182.223  1.00  9.88           N
ATOM   5056  N3    G a2576     169.283 141.422 183.014  1.00  9.88           N
ATOM   5057  C4    G a2576     168.702 142.637 183.027  1.00  9.88           C
[truncated: 83,530 more chars]
